# Supplementary material for: Quantification of gene expression patterns to reveal the origins of abnormal morphogenesis
Source: eLife. 2018 Sep 20;7:e36405. doi: 10.7554/eLife.36405 (PMC6199133; doi:10.7554/eLife.36405)
Supplement: Figure 1—source data 1. — This zip archive contains the i) raw landmark coordinates registered to capture the shape of the humerus, as defined in Figure 1D; ii) the estimated centroid size and long-centroid size; iii) the Procrustes coordinates after Generalized Procrustes analysis (GPA); and iv) the PC scores resulting from the Principal Component Analysis (PCA) displayed in Figure 1H. [file elife-36405-fig1-data1.zip › Figure 1-Source data 1/HUMERUS - raw coord, centroid size, proc coord]

Id	classifier1	RawCoord1	RawCoord2	RawCoord3	RawCoord4	RawCoord5	RawCoord6	RawCoord7	RawCoord8	RawCoord9	Centroid Size	Log Centroid Size	ProcCoord1	ProcCoord2	ProcCoord3	ProcCoord4	ProcCoord5	ProcCoord6	ProcCoord7	ProcCoord8	ProcCoord9
Apert_63	WT	9.852306	7.133964	10.92671	9.059197	6.429691	10.25602	10.32539	6.880575	12.37578	1.849557541151578	0.6149464435401657	-0.06718147931067876	7.494005416219807E-16	0.21985102539450427	-0.6447060181220506	7.216449660063518E-16	-0.1368183182327776	0.7118874974327302	7.494005416219807E-16	-0.08303270716172817
Apert_64	WT	10.71812	8.897115	10.6141	10.34397	8.008101	9.807998	10.85393	8.620187	12.25724	1.91560886139316	0.6500355153855989	-0.09003473587345154	4.85722573273506E-16	0.23663154785150736	-0.6268856279552821	3.608224830031759E-16	-0.14076189802373335	0.7169203638287324	7.771561172376096E-16	-0.09586964982777421
Apert_88	WT	8.165137	11.2964	25.84933	8.492923	10.30794	25.19856	8.610333	11.56015	27.38173	1.8683377610692709	0.6250491377386314	-0.08631296666128765	-2.42861286636753E-16	0.23027801549139865	-0.630728751125307	-4.718447854656915E-16	-0.1379872429275521	0.7170417177865929	-2.220446049250313E-16	-0.09229077256384718
Apert_104	WT	10.85597	6.78479	14.12594	10.31678	6.220832	13.1701	10.70452	6.257541	15.69988	1.9019373480958834	0.6428730235679848	-0.09338896074227514	-4.2327252813834093E-16	0.2329009051244461	-0.6258797119320131	-5.828670879282072E-16	-0.13769302896398164	0.7192686726742898	-6.106226635438361E-16	-0.09520787616046567
Apert_67	WT	10.91253	8.930117	14.16755	10.83228	8.177883	13.16643	11.35759	8.47008	15.67967	1.910363109248605	0.6472933335442507	-0.08337389961143793	-7.771561172376096E-16	0.22316220755339541	-0.6343090095409991	-6.38378239159465E-16	-0.1345602340779672	0.7176829091524386	-5.551115123125783E-16	-0.08860197347542623
Apert_71	WT	10.4661	8.658518	9.730813	9.955314	7.930037	8.872019	11.27693	8.070234	11.06671	1.9061523919057477	0.6450867558164374	-0.09320231328210898	8.881784197001252E-16	0.2324929348988946	-0.6260956634196961	9.71445146547012E-16	-0.13750126334200227	0.7192979767018051	2.7755575615628914E-16	-0.09499167155689289
Apert_72	WT	10.83229	7.606136	9.367824	10.29536	7.234321	8.442625	11.2394	6.70616	10.67484	1.8366154519844378	0.6079244495259555	-0.1077671019151849	1.0547118733938987E-15	0.21698189423457676	-0.6215488889871067	8.049116928532385E-16	-0.12458088851145838	0.7293159909022916	7.771561172376096E-16	-0.09240100572312035
Apert_97	WT	3.656603	6.531197	26.85489	4.097234	7.371592	25.99688	3.685141	6.763923	28.64712	2.038505914267931	0.7122171445572061	-0.10287970574483549	1.5959455978986625E-16	0.22239439684922646	-0.6230206685308675	2.220446049250313E-16	-0.12903873463984306	0.7259003742757026	-2.7755575615628914E-17	-0.0933556622093841
Apert_96	WT	3.869128	9.436666	16.34074	4.898961	10.03215	15.76307	3.356989	9.490848	17.88302	1.9627856887918238	0.6743647339862353	-0.06488343808225433	3.400058012914542E-16	0.20649019910846395	-0.6495317435807848	6.106226635438361E-16	-0.12954673085850976	0.7144151816630387	2.220446049250313E-16	-0.07694346824995385
Apert_99	WT	6.668995	11.36912	14.49579	7.502531	10.6275	13.8049	7.011631	12.16455	16.01656	2.023191097762146	0.704676016285916	-0.08777780302383095	5.689893001203927E-16	0.22052215883463883	-0.6324014576704033	6.938893903907228E-16	-0.13186086952299467	0.7201792606942341	2.7755575615628914E-17	-0.08866128931164372
Apert_61	MUT	10.72212	6.94414	11.23424	10.05783	6.456408	10.27833	10.12942	6.97339	12.70991	1.8536140599963096	0.6171372793448046	-0.07756843778661161	1.5959455978986625E-16	0.24626598934050606	-0.6317237527987034	-8.326672684688674E-17	-0.1496758979691671	0.709292190585313	1.1102230246251565E-16	-0.09659009137134006
Apert_62	MUT	8.760311	4.273646	10.61685	7.887927	4.590858	9.841311	8.543453	3.69047	12.10524	1.8647030033781078	0.6231017928961056	-0.08781822254525637	-3.469446951953614E-17	0.22070231614995522	-0.632330832226038	2.7755575615628914E-16	-0.13195646812606343	0.7201490547712944	5.551115123125783E-17	-0.0887458480238914
Apert_89	MUT	4.693306	3.847311	26.33764	4.469899	4.645626	25.46604	4.054358	3.967254	27.79844	1.8327060366110726	0.6057935831710881	-0.08985644159880818	2.8449465006019636E-16	0.2364477845459478	-0.6270383914623618	3.885780586188048E-16	-0.14070000749899797	0.7168948330611684	-8.326672684688674E-17	-0.09574777704694981
Apert_91	MUT	11.19885	9.627069	15.52946	10.72003	8.881316	14.6861	11.51157	9.035367	17.03027	1.856736222642123	0.6188202273927744	-0.09566729561590427	4.718447854656915E-16	0.25173479217379513	-0.6196432167452957	3.608224830031759E-16	-0.14819308013819174	0.7153105123612014	4.440892098500626E-16	-0.10354171203560392
Apert_92	MUT	4.457234	6.528867	11.79054	4.88512	7.362762	10.98909	3.666163	7.086519	13.1917	1.900391626592092	0.6420599841917346	-0.10337759754860791	2.914335439641036E-16	0.25315223863302394	-0.6147338825386242	5.551115123125783E-17	-0.1470240759307398	0.718111480087235	3.3306690738754696E-16	-0.10612816270228342
Apert_90	MUT	10.96539	8.17532	14.54376	10.50187	7.441069	13.70476	10.97172	7.826526	16.13379	1.8598666536328174	0.6205047935598852	-0.09273333833200696	-1.249000902703301E-16	0.2321922029267316	-0.6264500210219389	2.7755575615628914E-16	-0.13744602852198692	0.7191833593539456	1.1102230246251565E-16	-0.09474617440474495
Apert_93	MUT	10.83786	8.388791	14.00184	10.21085	7.606919	13.33871	11.21829	8.031006	15.52993	1.8301396236515208	0.6043922610201894	-0.09478306929945168	-5.828670879282072E-16	0.2469196148177814	-0.6214153797018835	-7.216449660063518E-16	-0.1455869948398313	0.7161984490013367	-1.0269562977782698E-15	-0.10133261997794879
Apert_94	MUT	2.997334	9.598716	10.34978	3.851255	10.19989	9.649632	2.49093	10.06582	11.71689	1.831796376387761	0.6052971118145571	-0.06559664116851635	-6.245004513516506E-17	0.2286153702457605	-0.6433616669932707	-3.3306690738754696E-16	-0.14239193066211406	0.7089583081617891	-3.0531133177191805E-16	-0.08622343958364687
Apert_101	MUT	3.06059	8.207066	15.13186	3.644272	8.673496	14.14215	3.070018	8.963876	16.56881	1.868886480271429	0.6253427884112516	-0.08665088737323459	-5.204170427930421E-16	0.2401154034272562	-0.6279731274250314	-2.498001805406602E-16	-0.1436931213342168	0.7146240147982645	-3.608224830031759E-16	-0.09642228209304124
Apert_106	MUT	3.790332	7.931555	14.08491	4.378872	8.411795	13.08788	3.806799	8.553951	15.58027	1.8933490469157206	0.6383472434578275	-0.08033017940634993	-8.326672684688674E-17	0.22423995513375156	-0.635821506970256	-5.551115123125783E-17	-0.13598599262932784	0.7161516863766089	-5.551115123125783E-16	-0.08825396250442338
Apert_107	MUT	4.517557	4.251855	11.31849	4.408408	5.037413	10.36401	3.910598	4.540341	12.86887	1.9291247997581695	0.6570664284395501	-0.09428386775578888	4.85722573273506E-17	0.22687088889644347	-0.6269197802318128	-2.7755575615628914E-17	-0.1339090949333	0.7212036479876036	2.7755575615628914E-17	-0.09296179396314375
Apert_108	MUT	5.835559	3.963478	11.85404	5.529198	4.783236	10.98409	5.39009	4.05607	13.40162	1.8723662156328638	0.627202986931745	-0.08388699239219075	7.216449660063518E-16	0.22762930146526622	-0.6328458868031988	7.494005416219807E-16	-0.13705776936910746	0.7167328791953878	3.3306690738754696E-16	-0.09057153209615901
