# Supplementary material for: Quantification of gene expression patterns to reveal the origins of abnormal morphogenesis
Source: eLife. 2018 Sep 20;7:e36405. doi: 10.7554/eLife.36405 (PMC6199133; doi:10.7554/eLife.36405)
Supplement: Figure 1—source data 1. — This zip archive contains the i) raw landmark coordinates registered to capture the shape of the humerus, as defined in Figure 1D; ii) the estimated centroid size and long-centroid size; iii) the Procrustes coordinates after Generalized Procrustes analysis (GPA); and iv) the PC scores resulting from the Principal Component Analysis (PCA) displayed in Figure 1H. [file elife-36405-fig1-data1.zip › Figure 1-Source data 1/HUMERUS - scores PCA]

Id	classifier1	PC1	PC2
Apert_63	WT	-0.028194143824570563	-0.00981102695247039
Apert_64	WT	0.007579619943470161	-0.0029313420936142582
Apert_88	WT	-0.0016583713219349538	-8.893203611277328E-4
Apert_104	WT	0.006993634603733922	0.0034879619170913477
Apert_67	WT	-0.010931078100312004	0.002556075377672125
Apert_71	WT	0.006446157412216412	0.0036684001600761616
Apert_72	WT	0.0045502491706066045	0.0309413241661618
Apert_97	WT	0.005382060381631167	0.02160825130321183
Apert_96	WT	-0.04279204456695404	-3.0704917017798823E-4
Apert_99	WT	-0.009572520909166904	0.009012015076104064
Apert_61	MUT	0.005770492862697654	-0.02309400610602941
Apert_62	MUT	-0.009367444171892196	0.008892752560194183
Apert_89	MUT	0.007250722952791947	-0.0029388581636764625
Apert_91	MUT	0.026731935500707835	-0.010814848618512502
Apert_92	MUT	0.034801990945566456	-0.004786963755774524
Apert_90	MUT	0.005753148102469268	0.0034891196445132433
Apert_93	MUT	0.021421990760118113	-0.007442455206767576
Apert_94	MUT	-0.021319170196853983	-0.018959444786718096
Apert_101	MUT	0.007907168338540119	-0.009163014331220716
Apert_106	MUT	-0.012573884052065026	-0.001253537710838827
Apert_107	MUT	0.0020927948146278828	0.009598005873675087
Apert_108	MUT	-0.006273308645427583	-8.620388217711804E-4
