# Supplementary material for: Quantification of gene expression patterns to reveal the origins of abnormal morphogenesis
Source: eLife. 2018 Sep 20;7:e36405. doi: 10.7554/eLife.36405 (PMC6199133; doi:10.7554/eLife.36405)
Supplement: Figure 1—source data 2. — This zip archive contains the (i) raw landmark coordinates registered to capture the shape of the scapula, as defined in Figure 1E; (ii) the estimated centroid size and long-centroid size; iii) the Procrustes coordinates after Generalized Procrustes Analysis (GPA); and iv) the PC scores resulting from the Principal Component Analysis (PCA) displayed in Figure 1I. [file elife-36405-fig1-data2.zip]

Archive with 3 entries (2 files):
- Figure 1-Source data 2/
- Figure 1-Source data 2/SCAPULA - raw coord, centroid size, proc coord
- Figure 1-Source data 2/SCAPULA - scores PCA
