# Supplementary material for: Quantification of gene expression patterns to reveal the origins of abnormal morphogenesis
Source: eLife. 2018 Sep 20;7:e36405. doi: 10.7554/eLife.36405 (PMC6199133; doi:10.7554/eLife.36405)
Supplement: Figure 1—source data 2. — This zip archive contains the (i) raw landmark coordinates registered to capture the shape of the scapula, as defined in Figure 1E; (ii) the estimated centroid size and long-centroid size; iii) the Procrustes coordinates after Generalized Procrustes Analysis (GPA); and iv) the PC scores resulting from the Principal Component Analysis (PCA) displayed in Figure 1I. [file elife-36405-fig1-data2.zip › Figure 1-Source data 2/SCAPULA - raw coord, centroid size, proc coord]

Id	WT	RawCoord1	RawCoord2	RawCoord3	RawCoord4	RawCoord5	RawCoord6	RawCoord7	RawCoord8	RawCoord9	RawCoord10	RawCoord11	RawCoord12	RawCoord13	RawCoord14	RawCoord15	RawCoord16	RawCoord17	RawCoord18	RawCoord19	RawCoord20	RawCoord21	Centroid Size	Log Centroid Size	ProcCoord1	ProcCoord2	ProcCoord3	ProcCoord4	ProcCoord5	ProcCoord6	ProcCoord7	ProcCoord8	ProcCoord9	ProcCoord10	ProcCoord11	ProcCoord12	ProcCoord13	ProcCoord14	ProcCoord15	ProcCoord16	ProcCoord17	ProcCoord18	ProcCoord19	ProcCoord20	ProcCoord21
Apert_63 Scanned on 082808	WT	8.629272	5.016148	9.67543	8.333903	5.349332	10.33746	8.173319	5.346772	10.03285	7.947773	5.273338	9.730526	7.243069	3.117409	10.90279	7.786268	3.696635	11.73959	6.680476	3.324133	10.37313	3.474827181670478	1.2455447458866962	0.3217426832490562	-0.020119876671630704	0.1400446980704273	0.2749459608767872	0.10716995296743134	-0.045334988674568845	0.2930147949311056	0.009714437636319184	-0.04747260764204187	0.28664792037334086	-0.10067602837918493	-0.0510189728013532	-0.43720104165992835	-0.034512154528007086	0.058233118298759774	-0.34516819477528776	0.27635969180236497	-0.013787162361272365	-0.3939821229950724	-0.23793602282729326	-0.040664084889949444
Apert_64 Scanned on 082908	WT	10.65434	6.68614	8.821823	10.13851	6.646821	9.484841	10.06865	6.681252	9.119621	9.967714	6.611897	8.722904	10.08869	4.038836	9.254663	10.10219	4.578507	10.38674	9.608798	4.183416	8.52572	3.5832650861503392	1.2762744199987033	0.32197976905389003	-0.03244721119419844	0.13076831090444482	0.26813484394821746	0.11630332856006	-0.042703826184719414	0.2898621611482287	0.014346053239550807	-0.04367251274832881	0.2833628906757816	-0.10132419591116518	-0.04728855131110969	-0.43999697237266133	-0.033850794461313824	0.05928670312172425	-0.33653218397788875	0.29149511769548736	-0.01839352487341414	-0.38681050847556875	-0.254522297928425	-0.03799659890859713
Apert_88 Scanned on 031709	WT	9.775726	9.554703	24.52877	9.418747	9.431409	25.25615	9.408359	9.215581	24.97004	9.427258	8.926908	24.66938	11.47328	8.100183	25.99163	11.00375	8.888382	26.79379	11.13297	7.494326	25.47655	3.506868759138964	1.2547235479140204	0.32115031357118623	-0.024581349952230352	0.13765046503288852	0.27071076871933003	0.11077468661819373	-0.04611850912039166	0.2848653574541977	0.009504977373611695	-0.045901658232689956	0.28518442957427415	-0.10943222903215097	-0.04956409042531039	-0.4365245413359491	-0.032452871679437986	0.05769058456802703	-0.3497952639342344	0.2965620789375909	-0.01320279831177082	-0.37559106404880116	-0.2503752922655812	-0.04055399351074751
Apert_104 Scanned on 032709	WT	10.12424	4.894181	12.25908	9.550811	5.119658	12.85213	9.517275	5.141493	12.49902	9.424449	5.096577	12.10689	8.485841	2.790613	12.75847	8.59993	3.279584	13.83904	8.17431	3.048628	12.06	3.5311606275292218	1.261626606574062	0.3299236430511507	-0.03216249736194787	0.14160513395666252	0.27004279126224545	0.11054951863252188	-0.044745803041076344	0.2881774990712474	0.011552462498889943	-0.04662498065225588	0.28378531132515616	-0.10311178389836667	-0.05145729132315388	-0.4337978715632021	-0.034844130040798574	0.05717078013392078	-0.35554142609205514	0.28461635491253306	-0.018533946887504052	-0.38258994705454386	-0.23659992474283256	-0.03741389218659403
Apert_67 Scanned on 121508	WT	11.22256	7.056244	12.00195	10.6967	6.852748	12.62428	10.61755	6.956472	12.29538	10.52339	6.972519	11.8879	10.70332	4.412334	11.94086	10.73282	4.652	13.12221	10.16887	4.716166	11.33363	3.4990948588617683	1.2525043232958015	0.32953068316348444	-0.02913393635789091	0.13779489260409744	0.2641935233103526	0.10960332172064527	-0.046859612288928564	0.28731079553652816	0.011147827229451054	-0.04753144763940573	0.2841172955051378	-0.10839492722051812	-0.04448862205178718	-0.43734467107557384	-0.031925408946674574	0.06503733648192975	-0.35382254902899196	0.2919678395690306	-0.01798766305353286	-0.37398507741093934	-0.24326471599404328	-0.04596488405237515
Apert_71 Scanned on 121908	WT	9.983416	6.680252	7.730462	9.581946	6.623279	8.480709	9.440912	6.686989	8.156299	9.269121	6.706758	7.780949	9.315815	4.167411	7.918102	9.531373	4.475593	9.078242	8.712722	4.475776	7.386994	3.452014774982368	1.2389580533343765	0.31489580788178323	-0.0371661110438066	0.14219945552730262	0.27206943318631394	0.11686412018617937	-0.04620683996592991	0.28609874647193484	0.013704449985149789	-0.048896644670642045	0.2865082889010685	-0.10600569640454938	-0.05161175004607842	-0.43689114988183686	-0.03429223990471385	0.06946611969964624	-0.3484729700229054	0.2951764565356428	-0.022710368815388016	-0.37420815653635736	-0.24828097935390403	-0.04223997172891253
Apert_72 Scanned on 121908	WT	10.02335	6.118875	7.241323	9.537767	6.217454	7.929846	9.464516	6.309408	7.607813	9.316323	6.31675	7.234222	8.673277	3.922801	7.383405	8.962875	4.109896	8.556951	8.228823	4.291258	6.853309	3.4506576715450716	1.2385648423091409	0.31458058656061993	-0.027621830546219417	0.14692147943131623	0.2752167951821573	0.10848924160120095	-0.05408260414775164	0.29343666796586837	0.010877916853954492	-0.049696089919541504	0.2807681706764871	-0.10496534683192837	-0.04849085904550933	-0.4284943302378268	-0.042168082482164304	0.05803500548624696	-0.35475284642839106	0.29725315495704496	-0.013343684315872711	-0.3807550437189153	-0.24186505355188784	-0.03934324748888982
Apert_97 Scanned on 031809	WT	4.011191	8.885262	25.14003	4.559842	8.706675	25.80637	4.63507	8.72311	25.45295	4.76475	8.815981	25.05475	5.172324	11.32995	25.90335	5.035093	10.71999	27.02049	5.596977	11.1329	25.24591	3.664392917794354	1.2986626784516548	0.3250989194157257	-0.03349634069430649	0.14016493001189378	0.27402170320330244	0.1103623791500166	-0.04582830226548305	0.2890791530336062	0.012771995146900722	-0.04644843338367427	0.28368474939714483	-0.10411886264499894	-0.050926090805422125	-0.4381902476612004	-0.042097492971744144	0.058996912486372094	-0.35562622175663733	0.2881752649926419	-0.019949874637651105	-0.3780680556319447	-0.2315969429785122	-0.03600914140603324
Apert_96 Scanned on 041609	WT	5.889565	11.39703	15.21229	6.149981	10.92148	15.92115	6.249879	10.86537	15.56221	6.452039	10.87247	15.20769	8.163463	12.50523	16.34227	7.55441	12.10764	17.27876	8.477571	12.05774	15.66011	3.5646152011029972	1.2710561100610125	0.3316417858082537	-0.03227518164676496	0.14624685374989138	0.2651449075279005	0.11262783420850868	-0.04683848614795341	0.28946265597952203	0.009795688512151665	-0.05012975563516203	0.2821255818802471	-0.1044934835693031	-0.050995104152686016	-0.441157660967445	-0.028138531043201492	0.06235706644229892	-0.35256929574267093	0.2822492858330987	-0.01831309962672356	-0.37464797448580806	-0.23976561229449134	-0.04232747462966422
Apert_99 Scanned on 041609	WT	8.877981	10.40856	12.88112	8.833199	10.08417	13.69385	8.799557	9.899588	13.3788	8.855152	9.659431	13.0201	11.47836	9.583889	13.65842	10.95769	10.05844	14.73174	11.2425	8.874871	13.15659	3.6964718262989256	1.30737880426243	0.32711513919430524	-0.02689362018067179	0.13845757247447887	0.2686747704881028	0.11036907251223756	-0.04577520015910835	0.2870721320082117	0.012888765484925985	-0.046895628567531565	0.28221662274868065	-0.10476392155529242	-0.0471502433298118	-0.43663397642934976	-0.03490040130871097	0.06375053622857282	-0.3447275564043926	0.2899192074626246	-0.018076980740478574	-0.3837171316055587	-0.24661910241511356	-0.044310055906123254
Apert_61 Scanned on 082708	MUT	9.408579	5.335412	9.309115	8.896552	5.845253	9.724106	9.01126	5.88592	9.364447	9.060887	5.909225	8.914489	6.812637	4.373239	9.021161	6.856712	4.888387	10.12945	6.930931	4.862009	8.231565	3.6206382225817597	1.2866503148784503	0.32251581910648214	-0.022458300409088167	0.13714975231003296	0.2641987246892622	0.11311310390308309	-0.03952371756515063	0.2884392426598214	0.011195840028111886	-0.044837706112474854	0.2921441548051285	-0.11353662337652796	-0.05526428915836443	-0.444007112102956	-0.02686631355062312	0.07612016441506321	-0.34539016914552395	0.28077999753225674	-0.022758058219571567	-0.3779006600122164	-0.24222770412721228	-0.05088614566953512
Apert_62 Scanned on 082808	MUT	6.617722	4.099124	8.896874	6.453353	4.584145	9.553297	6.469206	4.717633	9.195989	6.403827	4.868889	8.792413	3.843695	4.03549	9.415932	4.452315	4.036416	10.51479	3.915247	4.729014	8.735051	3.655323539133379	1.296184608882849	0.32082588294980086	-0.012411160661704196	0.14058464078752975	0.2610519120743478	0.10777740436058504	-0.04354670916759032	0.28638781667673086	0.006501569921545131	-0.047736417005388006	0.2927212868408836	-0.11247331317957268	-0.05389132355317629	-0.44838191528477417	-0.025967543225703854	0.06992252378314341	-0.33738502726131875	0.2884378002721365	-0.01383290138065836	-0.3752199559956707	-0.25186475748728826	-0.051499813463860455
Apert_89 Scanned on 031709	MUT	3.39377	5.49671	24.51679	3.81055	5.806181	25.21895	3.897191	5.891756	24.83704	3.938709	6.059873	24.4369	2.066245	7.670643	25.40292	2.467343	7.151714	26.46205	2.550372	8.061096	24.75183	3.5821228119992923	1.2759555889243888	0.31843778788342625	-0.025240393813174944	0.14541634005817894	0.2587153721434003	0.11562615828084861	-0.04440720613795585	0.2879440635707363	0.007699096285611079	-0.04927205605772291	0.29410184455055377	-0.11377063097873774	-0.05443775446717733	-0.43094323384308264	-0.03173069793381757	0.07177027009884002	-0.3495736695132292	0.2936100265515836	-0.020512695535023107	-0.37868216479180516	-0.24619355839231524	-0.04855689795914001
Apert_91 Scanned on 040109	MUT	10.85841	7.63447	13.69836	10.28802	7.59162	14.36129	10.19535	7.638334	13.96557	10.10995	7.598846	13.55847	10.24161	5.033246	14.10205	10.25615	5.488718	15.27535	9.721543	5.18472	13.38345	3.5933654664419294	1.2790892191963006	0.3189629849387906	-0.026827107425444474	0.14291236551166236	0.26231060503378567	0.1170409011497986	-0.04546369852770591	0.28687590231887106	0.005980831999866071	-0.050701648658660906	0.2885451695818164	-0.11030129568987451	-0.04975269127541662	-0.4293143274365154	-0.032260408326156065	0.06321440763035197	-0.34870036547035277	0.29928123567160475	-0.016261578578677466	-0.3786799689663951	-0.2529141573797948	-0.04394715610155346
Apert_92 Scanned on 033109	MUT	4.633156	8.529939	9.78051	5.007425	8.77699	10.54916	5.186824	8.716298	10.19818	5.371328	8.722153	9.787844	4.556759	11.25278	10.00673	4.447792	10.89641	11.12112	5.274652	11.20651	9.445264	3.603102287015851	1.2817952207651082	0.3247822086154251	-0.02856258825088101	0.14239429300853224	0.2603647667299811	0.1195027107166325	-0.044562223535600305	0.28653020965467213	0.012022231192708316	-0.04899933906329638	0.2951519576114456	-0.11257912405420466	-0.0497124190125587	-0.4304011143626859	-0.02415681278283864	0.06894694581373187	-0.34756018147539847	0.278615097566397	-0.0197756146089533	-0.38886784677344005	-0.24484151438781193	-0.04829164260185525
Apert_90 Scanned on 040209	MUT	10.30789	6.023303	12.81692	9.763	6.279877	13.43777	9.697632	6.290829	13.07609	9.606183	6.260025	12.68343	8.754894	3.881364	13.41016	8.946732	4.407074	14.50636	8.366387	4.193923	12.64191	3.5657090368011968	1.2713629223938838	0.31822056268909493	-0.02911220630888192	0.14395760501262903	0.2699296676096616	0.11089973014154207	-0.048212934608377334	0.2842337751176306	0.008773216124902158	-0.05001435007628787	0.28678700071166796	-0.10461382759137366	-0.05062499966499112	-0.4379053461903645	-0.028399794200608272	0.06223595028005065	-0.3487730670111871	0.2961035348806132	-0.01479666329661411	-0.37249259292650166	-0.2536506530461958	-0.042544607646408335
Apert_93 Scanned on 040209	MUT	10.04347	6.093266	12.36344	9.614345	6.213982	13.12638	9.47343	6.27766	12.75815	9.282211	6.237806	12.36112	9.052891	3.666363	13.15851	9.318594	4.228705	14.15377	8.409983	3.915348	12.47495	3.606171352273092	1.2826466423080267	0.3158699867718949	-0.02905356336011769	0.14344047992634562	0.26149873796016876	0.1186494431956301	-0.044442660724297055	0.2917545278917648	0.012216281669351223	-0.0497393839103803	0.2933808448448516	-0.11042247500044342	-0.054215358270951905	-0.44014545030870045	-0.017835169112261462	0.06853959774440808	-0.34206147459364367	0.2804453539947856	-0.017408875526957718	-0.3802971725663357	-0.2539998713869438	-0.04617379923816598
Apert_94 Scanned on 041509	MUT	4.658181	11.52816	8.774083	4.857328	11.25212	9.564841	5.069736	11.16381	9.249899	5.332213	11.1245	8.908035	6.393571	13.28973	9.908123	5.749693	12.96489	10.82165	6.995463	12.85035	9.430929	3.5787650914829756	1.27501779439174	0.32793311751598675	-0.0219597227405941	0.1458978752390065	0.2689411776328933	0.11562984835247174	-0.04246092965707315	0.2852841218318794	0.008162602552575254	-0.05045631246714326	0.286408199673454	-0.11275596594311835	-0.05321112318112621	-0.4281509179681764	-0.026244987830983113	0.06603998826275759	-0.3534831708890235	0.2790171624013748	-0.017929288830637075	-0.3869325277970161	-0.24184893679172448	-0.04788020936578276
Apert_101 Scanned on 041709	MUT	3.926879	9.952058	12.99381	4.493429	9.7342	13.61069	4.536702	9.692467	13.24642	4.624441	9.685878	12.83899	5.590264	12.04942	13.38472	5.466782	11.58803	14.46229	6.001359	11.6659	12.65364	3.5401377626339827	1.2641656423867755	0.32525741697823074	-0.026396960269595565	0.14482441635452686	0.26776517635670577	0.11335899536381266	-0.04736401569898993	0.28416287107393173	0.010358179309299706	-0.04781386933032497	0.28708114992457784	-0.10731185034099813	-0.05112433480913407	-0.43549400799603	-0.024805214380758958	0.0718322213958135	-0.34721531622361107	0.2830058141199458	-0.01946238266957176	-0.38155729011380435	-0.2482089638017019	-0.05089203524232102
Apert_106 Scanned on 032009	MUT	4.684445	9.661728	11.90928	5.284885	9.473374	12.53283	5.306143	9.373234	12.13673	5.35955	9.298597	11.70953	6.560474	11.65113	11.86279	6.535148	11.40021	13.06156	6.910964	11.17781	11.12543	3.653535271155284	1.29569526627542	0.3227429880246409	-0.025408966452722226	0.14342822083045986	0.2684562593866043	0.11835180372979519	-0.044203409973127133	0.28304384152764267	0.00735455286292834	-0.047446853952482305	0.28644795372444676	-0.11213056947985453	-0.052002426073785746	-0.4223441442664482	-0.026008663470623722	0.06984484696265317	-0.35315303717235635	0.28970314495152927	-0.019655380686401658	-0.3851938612245291	-0.2518613021410512	-0.049964997107318436
Apert_107 Scanned on 032609	MUT	3.403819	5.907526	9.287049	3.799704	6.279062	9.972422	3.931391	6.319697	9.591383	4.018556	6.411269	9.180902	2.261229	8.471213	9.789832	2.540893	8.028899	10.96201	2.774139	8.726611	9.133457	3.7517015717413194	1.3222094895321526	0.3252940509805765	-0.023384126957336743	0.14058675431216097	0.26162086279443825	0.11221564440906714	-0.038016474103368364	0.286860008293887	0.007769702655623045	-0.04913412766449544	0.29599275113733253	-0.10626031313223827	-0.054273997889612555	-0.43097745855762354	-0.03614989895834611	0.06433211193188189	-0.3465932746272973	0.2844224700848287	-0.02074920079014332	-0.39219694002131433	-0.2386134781015998	-0.042745065796423266
Apert_108 Scanned on 032609	MUT	4.386333	5.433833	9.90153	4.738215	6.003312	10.46401	4.850501	5.96525	10.06986	4.909096	6.010075	9.650434	2.851936	7.836665	9.920419	3.222642	7.663496	11.09275	3.451929	7.97857	9.163547	3.693837973310494	1.306666018690143	0.3250196128902181	-0.017942114654655755	0.14347629197890585	0.26121584314539265	0.11173955241825702	-0.04405783702176836	0.2883666661754847	0.0037292410747918336	-0.04827623144741649	0.2888998725887073	-0.11145050484676611	-0.05390169571490601	-0.443694029112646	-0.024324312849547655	0.07254886887188122	-0.346146146594869	0.2846567900972518	-0.017253851159538397	-0.37366181909228735	-0.24640865123933053	-0.05253554550715768
