# Supplementary material for: Quantification of gene expression patterns to reveal the origins of abnormal morphogenesis
Source: eLife. 2018 Sep 20;7:e36405. doi: 10.7554/eLife.36405 (PMC6199133; doi:10.7554/eLife.36405)
Supplement: Figure 1—source data 2. — This zip archive contains the (i) raw landmark coordinates registered to capture the shape of the scapula, as defined in Figure 1E; (ii) the estimated centroid size and long-centroid size; iii) the Procrustes coordinates after Generalized Procrustes Analysis (GPA); and iv) the PC scores resulting from the Principal Component Analysis (PCA) displayed in Figure 1I. [file elife-36405-fig1-data2.zip › Figure 1-Source data 2/SCAPULA - scores PCA]

Id	WT	PC1	PC2	PC3	PC4	PC5	PC6	PC7	PC8	PC9	PC10	PC11	PC12	PC13	PC14
Apert_63 Scanned on 082808	WT	0.009404332231668764	-0.017526137201601285	-0.009548034327077412	0.008803684642405423	0.008792769557073962	0.004689725140367687	-0.00582503069343043	-0.001531744527613311	-3.9280278239492276E-4	3.236611866099583E-5	4.7359757721841735E-4	-0.0016754505698818583	-0.0013039473106361886	-8.953004730716518E-5
Apert_64 Scanned on 082908	WT	0.007399639468585082	0.0058191882254852055	-0.01202842519528959	0.017931591321154322	-0.008517708235538268	-7.65057473769007E-4	0.005520917310283351	-7.536404562252692E-4	-8.982040553678495E-4	2.1412121805231547E-4	-0.002867513655610743	-2.1803494470425686E-5	9.653740692244832E-5	-6.142108794493296E-4
Apert_88 Scanned on 031709	WT	0.007585064556636684	0.0112403678426396	-0.00296893248300229	7.136873683478983E-4	0.00496526812919472	0.0021451023963786086	0.0043808596378513785	9.120648497237024E-4	0.006029549252226339	0.0037435623798784783	0.0013521245523414873	6.501364952580038E-4	4.111370031421051E-4	-6.314659073438071E-4
Apert_104 Scanned on 032709	WT	0.016406637182979578	-0.00995373397345057	1.2217345209111373E-4	-0.00426773130408522	-0.0033638531631417384	6.727950317089799E-4	0.002210343667478974	0.003342495912718907	0.0027380227284514377	-5.079886821173615E-4	-2.8780013244397934E-6	-9.801117430042233E-4	0.0020755469401301414	-3.217483834420976E-4
Apert_67 Scanned on 121508	WT	0.004907102007170919	0.0034040416239446503	-0.0013685814835953667	-0.009524821241499934	-0.0025775541194224478	-6.206348582230778E-4	0.008523468336178912	2.2267063607054168E-4	-0.003976702319413676	0.0036734918281543403	0.0024141101104971923	-0.0020727833287146643	-9.323105939494444E-4	0.0012719669117582661
Apert_71 Scanned on 121908	WT	0.00584553677615959	0.012435885882938407	0.0026510623028907425	-3.412483504949405E-4	-0.00958707536547144	-0.005129032419741333	-0.007185774195716451	-0.005539239048201364	0.0010649930888415697	-0.002690650383871646	4.799391117847514E-4	8.138852065967992E-4	-0.0012791988696682303	5.466082803740382E-4
Apert_72 Scanned on 121908	WT	0.022588787753455526	0.007066894763939015	0.005994484423089471	-1.5278696517593388E-4	0.010268301466353163	0.0016396427785969104	-0.008068387706520295	-0.0012923830617801275	-0.005041505140169537	0.002353574649236063	-8.969419925636157E-4	2.4532405147948815E-4	8.465988432551565E-4	9.919077055372582E-5
Apert_97 Scanned on 031809	WT	0.02202722549282273	-0.006072193096389064	-0.0032905229937321406	-0.008084134054129489	-0.0028663497417525663	-0.006657907793314602	-0.0026811246717790213	-0.0010261086179259049	0.0025852612171788024	0.0011031751480833462	4.243934564393515E-5	0.001138714177472354	-6.878174273844793E-4	-0.0010712574508593238
Apert_96 Scanned on 041609	WT	0.005037411215743506	-0.0052754108334829635	-0.0037048580963948397	-0.012241182865952204	-0.007477775040373059	0.0054306380847067	2.536066087850269E-4	0.006025409994257848	-0.0017025969139328459	-0.002517116547121771	-0.002409754661374929	8.202027430645025E-4	7.49453725064222E-5	-1.4327758516362893E-6
Apert_99 Scanned on 041609	WT	0.006307946551784861	7.7478703092191E-5	-0.004895639816098223	0.003283795591217164	-3.924417811528944E-4	0.0010722247514004493	0.006132484290759433	-0.003845122231440755	-0.004276002295470134	-0.0014228538824348474	2.3224475760679403E-4	0.0016265292289475567	8.465052992745559E-4	0.0010642680219472395
Apert_61 Scanned on 082708	MUT	-0.016167145282524054	-0.00559053642837884	-0.006831180410682723	-0.005219419326517531	-0.003020416748726395	-0.00742565517366667	-0.0019796222283715898	-0.006684631585819851	0.001935147808952558	0.0030942609277274497	-9.548736574525886E-4	-9.43398887460401E-4	4.7698284547511807E-4	5.834393474720319E-4
Apert_62 Scanned on 082808	MUT	-0.020154033301212758	0.006836387288347218	-0.01450156667985024	-0.0015479656679775993	0.010830857425464805	-8.280834393131685E-4	7.392495357340604E-4	5.249736731464823E-4	1.9128954351417754E-4	-7.055213305850873E-4	0.001208460627526771	0.0021154037827297374	6.23170408589288E-4	-4.5703426207438326E-5
Apert_89 Scanned on 031709	MUT	-0.009326726201683566	0.005108524383879137	0.010127554472054828	-0.0017224601429742478	0.003078799787799123	-0.009230264523179205	-0.0021600202455672696	0.002257821409658207	-0.0022525805509710185	-6.484056058232344E-5	-7.405025946597471E-4	-1.2734852326784786E-4	0.0014679121654205551	-4.429964795508438E-4
Apert_91 Scanned on 040109	MUT	3.988353164083075E-5	0.012974149868540773	0.008842560799156251	0.004312284602051938	0.003614284729671631	-0.0021056216493548444	0.0030429041313871047	0.005190279293364075	-4.5257841643636085E-4	-2.7288146406570675E-4	-0.0020860654701598	1.5209946958200606E-4	-0.0016833491487121947	-3.481487686177842E-5
Apert_92 Scanned on 033109	MUT	-0.011663669020586652	-0.010678011067676798	0.008476974795877333	0.0053815630982774485	-0.006115640964305901	6.616827942682721E-5	1.454509536764164E-4	0.0029570072922125937	-0.00254758258458836	0.003253051925831053	0.00367184036904221	0.0014769845912065444	-9.6512785460193E-4	-0.0013581426413469587
Apert_90 Scanned on 040209	MUT	0.0032646353530069797	0.015384735785893831	-0.001214248875786894	-0.0013819159824774978	4.5070778552766847E-4	0.0050525647355084274	-0.002152582511199138	0.002153474896068239	0.0032334414838314026	-0.003511093917746032	0.0032996018636662957	-0.001202135446406326	-2.884933126127867E-4	4.683653045678632E-4
Apert_93 Scanned on 040209	MUT	-0.01681522655720309	0.002287404846465329	-0.0021990125428989846	0.0062478080649480796	-0.008264735794795941	0.004728997935031931	-0.00942142322630266	0.005539482964468763	5.793731826388856E-4	0.0028026474293830032	-4.7812390777054016E-4	-6.897567129484637E-4	8.691425172116491E-4	0.0010157844561128418
Apert_94 Scanned on 041509	MUT	-0.004467165115619548	-0.013174514071542465	0.00994872199646813	-0.0018389413160263498	0.0029294719783861385	0.006196826850870632	0.0015875586569129613	-0.0017304108954860225	0.003239871595834612	6.323549264508044E-4	-0.00182164125416424	0.002486226878385122	-7.033375419966411E-4	0.0014813054468069888
Apert_101 Scanned on 041709	MUT	-0.008456229292645175	-0.0022904500667018063	0.0021082569505161777	-0.0019050656260215263	-0.003013693521852284	0.0060572077238065835	-1.470096172937383E-4	-0.005255795501272462	-0.0025323742445010136	-0.003630385683327184	0.0024275986746686196	-4.0091473758007345E-5	7.498918969799805E-4	-0.0011493411737090238
Apert_106 Scanned on 032009	MUT	-0.005835508502066931	0.0011775227303606173	0.016982379774655172	0.003947143528882442	8.699771232144762E-4	0.004625312438815241	0.00427420598698967	-0.005820500679314641	0.0023490677994791407	-2.5244825549298403E-4	-0.0015305291869292213	-0.0016278312279892064	5.334126531849448E-4	-4.5898104562521017E-4
Apert_107 Scanned on 032609	MUT	-8.475542233185856E-4	-0.014098240992790929	0.0030558718777302612	0.007310358490545655	0.004763215106084394	-0.010750263012147357	0.0023211284712414946	0.004152272227446501	0.001109697424472408	-0.004228761616781927	0.0012630345843942805	-7.4914781840235E-4	2.472011686866185E-5	8.416503037857109E-4
Apert_108 Scanned on 032609	MUT	-0.017080944624794734	8.466457864885814E-4	-0.0057590379401199	-0.00970424386449812	0.004633591387762378	0.0011353141960915255	4.887975089023313E-4	2.016234559435951E-4	-9.82785822175753E-4	-0.00109806422733124	-0.0030761671923820004	-0.0013956473984180248	-0.001252921409399014	-0.0011529537558237358
