# Supplementary material for: Quantification of gene expression patterns to reveal the origins of abnormal morphogenesis
Source: eLife. 2018 Sep 20;7:e36405. doi: 10.7554/eLife.36405 (PMC6199133; doi:10.7554/eLife.36405)
Supplement: Figure 5—source data 1. — This zip archive contains the (i) raw landmark coordinates registered to capture the shape of the limbs and the associated Dusp6 expression domains, as defined in Figure 5—figure supplement 1; (ii) the estimated centroid size and long-centroid size of each structure; (iii) the Procrustes coordinates after Generalized Procrustes Analysis (GPA); and iv) the PC scores resulting from each of the Principal Component Analyses (PCA) displayed in Figure 5. [file elife-36405-fig5-data1.zip]

Archive with 17 entries (16 files):
- Figure 5-Source data 1/
- Figure 5-Source data 1/Early GENE - raw coord, centroid size, procrustes coord.txt
- Figure 5-Source data 1/Early GENE - scores PCA.txt
- Figure 5-Source data 1/Early LIMB - raw coord, centroid size, procrustes coord.txt
- Figure 5-Source data 1/Early LIMB - scores PCA.txt
- Figure 5-Source data 1/Late GENE - raw coord, centroid size, procrustes coord.txt
- Figure 5-Source data 1/Late GENE - scores PCA.txt
- Figure 5-Source data 1/Late LIMB - raw coord, centroid size, procrustes coord.txt
- Figure 5-Source data 1/Late LIMB - scores PCA.txt
- Figure 5-Source data 1/Mid early GENE - raw coord, centroid size, procrustes coord.txt
- Figure 5-Source data 1/Mid early GENE - scores PCA.txt
- Figure 5-Source data 1/Mid early LIMB - raw coord, centroid size, procrustes coord.txt
- Figure 5-Source data 1/Mid early LIMB - scores PCA.txt
- Figure 5-Source data 1/Mid late GENE - raw coord, centroid size, procrustes coord.txt
- Figure 5-Source data 1/Mid late GENE - scores PCA.txt
- Figure 5-Source data 1/Mid late LIMB - raw coord, centroid size, procrustes coord.txt
- Figure 5-Source data 1/Mid late LIMB- scores PCA.txt
