# Supplementary material for: Quantification of gene expression patterns to reveal the origins of abnormal morphogenesis
Source: eLife. 2018 Sep 20;7:e36405. doi: 10.7554/eLife.36405 (PMC6199133; doi:10.7554/eLife.36405)
Supplement: Figure 5—source data 1. — This zip archive contains the (i) raw landmark coordinates registered to capture the shape of the limbs and the associated Dusp6 expression domains, as defined in Figure 5—figure supplement 1; (ii) the estimated centroid size and long-centroid size of each structure; (iii) the Procrustes coordinates after Generalized Procrustes Analysis (GPA); and iv) the PC scores resulting from each of the Principal Component Analyses (PCA) displayed in Figure 5. [file elife-36405-fig5-data1.zip › Figure 5-Source data 1/Early GENE - scores PCA.txt]

Id	genotype	PC1	PC2	PC3	PC4	PC5	PC6	PC7	PC8	PC9	PC10	PC11	PC12	PC13	PC14	PC15	PC16
9_DUSP6_10.5_WT_LHL	WT	-0.056068003908085154	-0.01272931663676345	0.0010201305885374939	0.04219178204947238	7.028464753849072E-4	-9.125203837291073E-4	0.02793984038924648	-0.028876865259080092	0.006796617064082007	0.010250305406161122	0.011671403372201045	0.001337204482050741	0.009519671485821515	0.005391394227678289	5.104126443416267E-4	-0.002256648365391155
11_DUSP6_10.5_WT_LHL	WT	-0.04702927174273152	-0.022774070048921072	0.02380099860647042	0.061598079514941464	0.002516700173509906	-0.016434705656717966	-0.025448703875535307	0.010227088610398805	-0.009244739436352666	0.014337810025987998	0.003569960894475058	-0.00900151798282198	0.004487681490016921	-0.007577965978948832	0.0014641247909868134	0.005373704996094327
12_DUSP6_10.5_WT_LHL	WT	0.012296992165169569	-0.005739634981298468	0.004460963064858653	6.116293955981924E-4	-0.017259957262483066	-0.023578695597592802	-0.0162044469413614	-0.0017776164005288224	-0.016212393553800275	3.5824024686827784E-4	-0.009887481711943915	0.018474768726808043	0.004957526112375186	0.010581666634236262	8.140771043615574E-4	0.0020090657465444933
14_DUSP6_10.5_WT_LHL	WT	-0.04115053310051068	0.020394488354962468	-0.006533393852100518	0.002014809269235963	-0.02845961254534595	-2.1960240062757788E-4	0.024743246250986152	-0.012196422281112321	-0.013694695815795063	-0.018060632951297204	-0.0050528397048611885	0.003048802801999076	-0.0029841345311029934	-0.012194043043212324	-8.276551548071334E-4	0.00520579690760966
16_DUSP6_10.5_MUT_RHL	MUT	-0.08183010294524633	0.04281391230825863	-0.010755895406603254	-0.01586190949896673	0.06166212029401936	-0.003127313425863279	-0.015030444550731345	-0.0176447269963642	0.004812067091205774	8.238261700343472E-4	-0.013494355860568859	0.0021029633358668016	-0.004024184428212411	-0.0034212574233677333	-9.300762972926238E-4	-0.002016733329048356
17_DUSP6_10.5_MUT_LHL	MUT	0.027498786515206857	0.0038569573825173384	7.778691574180871E-5	0.030789591808297247	-0.016120799761214343	-0.035635035313923924	-0.00713944894866608	-0.004528682401458142	0.021696805477911755	-0.012160317729202563	0.0015693014112108284	-0.006253387388306453	-0.0135945614666553	0.005650641395881175	-0.004418288058256043	0.0014889228123281736
17_DUSP6_10.5_MUT_RHL	MUT	0.10041094187945407	0.1651278034616489	0.014819558870225534	0.026282991506724997	-0.008358299867034584	0.02132213654304006	7.358672871327182E-4	0.003327650401767089	0.001917528005341497	0.009339283923000425	-6.196809922742381E-4	0.0013419398399422103	-5.460458560923014E-4	-3.8476851697771635E-4	3.026812465774824E-4	-3.3744040020582307E-4
18_DUSP6_10.5_MUT_LHL	MUT	-0.05463935198969244	-0.005588240741667955	-0.010892050435158987	0.020449895863475915	-0.013941310076320332	-0.010766331462124587	0.007233062123536397	0.01962101550159436	-0.007673147179959432	7.078794187899686E-4	-1.306744086593692E-4	0.0023472054696415646	-0.0060935907176196714	-0.00305933773415249	0.001906819664055503	-0.013589034981960063
18_DUSP6_10.5_MUT_RHL	MUT	-0.05054804842217754	0.04674131375892863	-0.020894716947866546	-0.03434568542788133	0.030298281351462553	-0.017149001388015728	0.024617394181315533	0.026020646247354357	-0.0037928291427020344	-0.004643959694735389	0.007570794830458462	-0.00446904807686606	0.0022710928237935804	0.006779409092575121	0.003004710717465907	0.005018660044060762
8_DUSP6_11.5_WT_LHL	WT	-0.04359423080332744	-0.03043317277807234	-0.01850581250101029	-0.022347629046107247	-0.007718809253937357	0.036053900613576176	-0.010417479083890657	-0.0047317757604786554	-0.010213345225001978	0.010599707386688147	0.012374016511785713	0.0025188261441135506	-0.0171220120056266	0.00420206182661602	-1.3184717276149715E-4	0.0028776710760876896
8_DUSP6_11.5_WT_RHL	WT	0.14613184945513075	-0.0698676686351185	-0.07303390449696044	0.03292297853300548	0.03309432258589247	0.005594884553910505	0.004066272968108614	0.0037220342688782057	3.6551900704597906E-4	-0.004353811141845434	0.0033779853785095965	0.006257958821811581	6.760114780327865E-4	-0.0042333000836532655	0.001032494135436037	4.968723735867105E-4
9_DUSP6_11.5_WT_LHL	WT	-0.03796779155693632	-0.02407667240185031	-0.03428355812275247	0.008328094341231487	-0.012490594084462781	0.03058149097500158	7.83195402012041E-5	0.011552972153057665	0.0023861302618613193	-0.0014801415312428667	-0.01215123962901946	-0.007258172402072295	0.008471332830590051	0.0044754376244939414	-0.012124586281191908	-4.320994236696953E-5
9_DUSP6_11.5_WT_RHL	WT	0.05435134723873446	-0.06439500279221236	0.11730398639480696	0.0012629193869354747	0.022274989195898893	0.01358868326581106	0.01751155083321108	0.005155540963624989	-0.0019822472438082287	-0.0023532264857184745	-0.006282686482744881	-5.108942198470539E-4	-0.0037381433233669454	0.0016707144267272497	-5.770767304249809E-4	-1.5446910562897184E-4
11_DUSP6_11.5_WT_LHL	WT	0.07198765804395744	-0.013812375407753324	-0.01878688422364965	-0.03977574641550856	-0.013246407202429245	-0.005190347789044138	-0.004126053966006386	-0.016369590493170796	-0.013194585975719892	6.65940918159359E-4	-0.0073062626301395265	-0.019233211143230285	0.002190290259328312	0.0032973371311025095	0.006821073695743464	-0.002678927105095179
16_DUSP6_11.5_MUT_LHL	MUT	-0.04849660859736801	-0.012499004114051146	0.008546773081104776	3.6078476154546184E-4	-0.014302405176585781	0.028207759300542957	-0.017821529442699834	0.005479614279103316	0.021269137084947317	-0.016441918683132682	4.431036293879899E-4	0.0028910489706003594	0.006311291645566184	1.1018499022207842E-4	0.010772702449046956	3.7996093833424205E-4
17_DUSP6_11.5_MUT_RHL	MUT	0.030476993369118875	0.013452627742427725	0.028990092209268098	-0.052115204000826434	0.003114704698224477	-0.00740218495163857	-0.020320480465955037	-0.004090424088989082	-0.0038879028459163655	-0.010677929727937846	0.019417432038302925	0.0014178391913855165	0.008350705383621853	-0.00432292605797383	-0.007417022776644612	-0.003419262773905477
17_DUSP6_11.5_MUT_LHL	MUT	0.018169374399303197	-0.030471944471034476	-0.005334073744911738	-0.06236738204117362	-0.021765769544579056	-0.014933116882604493	0.009583033701108006	0.005109541255403233	0.020652082426660383	0.02308894444942282	-0.005068776646120058	0.004987673428924596	8.670688195298116E-4	-0.0069652485112460935	-2.0254397663636658E-4	0.001645071108956035
