# Supplementary material for: Quantification of gene expression patterns to reveal the origins of abnormal morphogenesis
Source: eLife. 2018 Sep 20;7:e36405. doi: 10.7554/eLife.36405 (PMC6199133; doi:10.7554/eLife.36405)
Supplement: Figure 5—source data 1. — This zip archive contains the (i) raw landmark coordinates registered to capture the shape of the limbs and the associated Dusp6 expression domains, as defined in Figure 5—figure supplement 1; (ii) the estimated centroid size and long-centroid size of each structure; (iii) the Procrustes coordinates after Generalized Procrustes Analysis (GPA); and iv) the PC scores resulting from each of the Principal Component Analyses (PCA) displayed in Figure 5. [file elife-36405-fig5-data1.zip › Figure 5-Source data 1/Early LIMB - raw coord, centroid size, procrustes coord.txt]

Id	genotype	RawCoord1	RawCoord2	RawCoord3	RawCoord4	RawCoord5	RawCoord6	RawCoord7	RawCoord8	RawCoord9	RawCoord10	RawCoord11	RawCoord12	RawCoord13	RawCoord14	RawCoord15	RawCoord16	RawCoord17	RawCoord18	RawCoord19	RawCoord20	RawCoord21	RawCoord22	RawCoord23	RawCoord24	RawCoord25	RawCoord26	RawCoord27	RawCoord28	RawCoord29	RawCoord30	RawCoord31	RawCoord32	RawCoord33	RawCoord34	RawCoord35	RawCoord36	RawCoord37	RawCoord38	RawCoord39	RawCoord40	RawCoord41	RawCoord42	RawCoord43	RawCoord44	RawCoord45	RawCoord46	RawCoord47	RawCoord48
9_10.5_WT_LHL	WT	3425.36	3204.74	2377.33	3404.5	3581.58	2392.34	3030.32	3844.5	2298.28	3432.06	3587.79	2093.05	3221.2	3491.34	2365.21	3437.507031	3593.648828	2358.226758	3491.145313	3466.284766	2339.845703	3448.689844	3610.349219	2327.690625	3320.465234	3728.108984	2340.95332	3503.065234	3363.552344	2329.933398	3499.309766	3502.819922	2305.541797	3404.548828	3682.511328	2304.3	3249.396094	3790.189844	2305.394141	3496.003516	3299.716016	2331.566406	3510.688672	3452.001563	2287.702539	3459.85625	3618.441406	2272.662695
9_10.5_WT_RHL	WT	3017.53	2844.28	2100.32	2716.38	3011.94	1855.21	2574.93	3371.66	1943.16	2951.96	3148.12	1712.89	2772.45	3126.38	2040.56	2750.261914	3004.458203	1810.692383	2841.772461	2923.682422	1845.173047	2772.439648	3011.306641	1782.05918	2685.071484	3120.670117	1790.185156	2921.720898	2881.291602	1895.653516	2859.483398	2945.69707	1806.656836	2747.178711	3066.215625	1758.479688	2660.507422	3182.796484	1791.224219	2968.265625	2862.425781	1944.636914	2910.266406	2926.610547	1824.331836	2809.937109	3020.874805	1753.927344
10_10.5_WT_LHL	WT	1282.83	1402.6	3234.41	1194.39	1352.05	3671.44	1589.55	1338.06	3981.96	1481.24	1073.02	3583.12	1417.81	1471.72	3607.22	1193.0	1267.064063	3679.949219	1183.34375	1240.554395	3531.542578	1229.277832	1208.974707	3687.612109	1323.519043	1260.040625	3845.691406	1212.254199	1237.637891	3423.717578	1230.397168	1176.360742	3556.129297	1306.035254	1178.807031	3762.150781	1442.706152	1239.48252	3907.141406	1237.461719	1261.223242	3353.800781	1256.576855	1165.798438	3490.384766	1310.757324	1135.575977	3664.009766
10_10.5_WT_RHL	WT	1882.05	1609.29	2946.29	2268.79	1714.54	3176.21	2317.83	1589.14	3611.35	2170.24	1319.34	3222.31	2047.45	1696.68	3336.55	2294.746484	1646.834766	3155.54082	2200.325	1615.533203	3043.692188	2314.148828	1586.904199	3155.818359	2355.507617	1605.200098	3336.591016	2107.070117	1577.653711	2975.708594	2227.05918	1541.203418	3056.416211	2344.749219	1541.173438	3242.417188	2361.252539	1550.630957	3444.664844	2026.925977	1559.247754	2954.231445	2169.749414	1503.981348	3025.482422	2298.439844	1490.880957	3164.333984
11_10.5_WT_LHL	WT	2379.43	786.557	2463.33	2634.98	601.555	2754.6	2989.56	750.587	2904.86	2836.33	553.093	2505.33	2666.94	812.03	2693.84	2651.536914	561.0205078	2722.472461	2549.896289	573.5789551	2613.885352	2680.179297	535.3461426	2699.836914	2812.116797	597.5478516	2806.464258	2480.759961	613.2978027	2530.894922	2597.654102	540.5685547	2597.59707	2767.759766	533.8085938	2731.366992	2909.690234	629.9304688	2830.272852	2442.094531	656.9379395	2483.661523	2567.533984	548.9511719	2542.961719	2719.37168	511.0081543	2648.990625
12_10.5_WT_LHL	WT	1938.96	957.482	3324.56	2187.81	856.383	3681.87	2652.73	861.364	3691.52	2296.43	656.927	3461.2	2262.39	1026.05	3533.6	2191.973828	783.0077148	3668.041406	2075.118555	784.4259277	3565.037109	2217.483008	732.0833008	3645.301953	2404.816016	770.9456543	3706.087109	2010.933594	798.836084	3467.242969	2117.142578	721.7616211	3548.392188	2323.619531	705.0518066	3651.828516	2536.389258	765.0984375	3676.836328	1977.749023	825.9985352	3403.676953	2086.644727	724.0367188	3489.025781	2247.62207	679.4942383	3585.678906
13_10.5_WT_RHL	WT	2555.25	1444.83	2753.47	2320.53	1155.88	3066.34	2080.1	1447.85	3406.41	2049.64	1373.97	2878.01	2398.86	1466.22	3120.49	2256.132422	1151.901172	3020.897656	2311.760547	1174.218457	2900.82168	2205.558008	1153.179102	2995.663281	2165.269922	1189.647656	3153.271484	2368.844531	1233.450586	2819.578906	2244.948242	1179.813086	2877.827539	2138.819727	1172.935938	3045.551758	2102.601758	1240.652344	3210.909766	2417.153516	1289.479395	2768.037305	2264.40332	1224.206348	2820.794922	2142.653516	1194.105176	2947.764844
14_10.5_WT_LHL	WT	1635.7	3871.99	1302.74	1610.47	4019.16	1755.82	1971.39	4181.98	1976.1	1754.48	3738.04	1826.64	1798.38	4071.87	1615.13	1600.170313	3958.464844	1784.381445	1563.187598	3875.921875	1668.632227	1607.540918	3919.296875	1808.77793	1712.182617	4023.951953	1901.300391	1565.439844	3825.576953	1563.073047	1580.513672	3841.084766	1708.272852	1658.60918	3934.052734	1874.635938	1791.274219	4041.203906	1952.228906	1578.111719	3812.002344	1485.726074	1583.663867	3804.057422	1655.122266	1631.044727	3860.734766	1819.99668
15_10.5_MUT_LHL	MUT	2198.47	1797.34	3336.5	1997.77	2053.85	3687.27	2292.32	2281.72	4038.93	2044.51	1825.91	3841.8	2227.95	2074.45	3639.5	1986.947461	2005.252734	3702.164453	2008.754297	1905.608984	3581.955078	1986.736719	1974.720313	3721.743359	2014.508789	2083.548438	3845.685156	2059.414258	1828.061133	3497.007813	2002.624414	1878.720508	3623.463672	1993.116602	2000.931641	3794.705078	2050.240039	2112.697266	3916.2125	2099.695313	1790.944727	3437.880859	2023.189844	1830.042969	3584.582031	1994.070313	1925.85	3738.289844
15_10.5_MUT_RHL	MUT	2605.22	1502.98	3403.4	2853.11	1478.46	3828.8	2897.88	1865.66	4043.04	2580.85	1457.29	3955.98	2774.23	1727.41	3735.11	2825.383984	1442.404004	3845.026172	2759.334961	1396.285156	3725.707422	2805.120117	1429.024805	3864.600781	2874.198633	1545.719727	3953.194141	2685.229297	1394.055859	3627.125781	2732.119727	1384.393359	3768.992188	2823.322656	1464.539258	3930.517188	2879.954883	1611.491602	4006.986328	2634.904688	1405.209375	3559.653906	2681.514844	1375.576367	3724.998438	2759.486328	1416.395508	3886.063281
16_10.5_MUT_RHL	MUT	4245.8	2940.38	2388.06	3964.21	3282.74	2380.4	3980.2	3651.71	2646.66	4252.59	3405.32	2243.16	4121.09	3251.23	2571.12	3984.660156	3307.354297	2324.592188	4065.345703	3175.822656	2281.873633	4003.017578	3342.004688	2289.316797	3973.2625	3494.172266	2436.666602	4149.382422	3080.562109	2280.892969	4089.284766	3232.293164	2245.098242	4008.998828	3443.417969	2326.97832	3989.004688	3601.657031	2497.96582	4210.229297	3024.861328	2297.975977	4146.860156	3189.479102	2233.407813	4072.083203	3377.769922	2261.491016
17_10.5_MUT_LHL	MUT	3535.35	4424.03	3519.95	3441.78	4490.97	4003.09	3022.15	4232.84	4134.32	3144.63	4644.34	3803.82	3357.85	4286.61	3833.76	3405.740234	4545.617969	3998.20625	3464.536719	4582.037891	3876.300781	3365.738281	4578.383203	3993.039844	3280.252344	4482.463281	4099.914453	3483.683594	4594.584766	3764.746094	3400.465625	4622.739453	3877.224609	3285.273438	4565.516016	4036.934766	3176.166602	4444.795703	4126.261719	3492.441016	4575.790234	3684.103906	3400.870703	4638.520703	3805.886328	3295.717578	4620.484375	3952.5875
17_10.5_MUT_RHL	MUT	3121.03	4122.25	3111.67	2731.8	3900.26	3195.86	2593.42	3893.76	3577.75	2704.77	4266.72	3369.2	2924.25	3910.94	3389.97	2695.05625	3972.764844	3180.789453	2792.499414	4053.769141	3103.010938	2671.25	4031.782031	3192.423438	2603.316797	3954.648828	3328.177344	2886.839648	4125.951172	3082.538477	2754.436133	4121.439453	3132.566016	2625.339453	4046.352734	3271.045313	2569.438867	3975.330859	3427.880469	2962.913086	4158.862891	3082.066992	2807.084961	4173.96875	3129.370313	2670.442578	4129.494922	3231.277539
18_10.5_MUT_LHL	MUT	2007.39	2936.88	2637.52	1909.69	2629.84	2979.15	2164.64	2289.29	3107.58	1943.61	2410.96	2660.76	2099.4	2651.02	2924.16	1862.895313	2592.64043	2938.50332	1846.675	2702.508984	2815.537109	1848.957422	2547.792383	2902.032813	1961.254688	2420.635742	3021.64707	1875.031641	2778.698242	2710.47207	1837.10293	2634.110938	2778.663672	1887.103711	2448.357031	2921.714063	2032.869727	2317.969922	3030.672852	1912.14668	2830.631641	2650.423828	1849.000781	2665.722461	2708.756641	1857.613672	2492.633398	2820.751953
18_10.5_MUT_RHL	MUT	2579.18	2876.29	2379.22	2880.09	2541.18	2440.57	2853.25	2261.76	2757.07	2581.66	2377.24	2368.13	2738.82	2605.79	2652.64	2849.319727	2506.729688	2393.323242	2767.864453	2612.32832	2326.008789	2823.417969	2470.719141	2367.942969	2875.90332	2370.409375	2502.989648	2690.623633	2697.799023	2304.39082	2743.267773	2555.501367	2302.85332	2827.703906	2391.162109	2405.374609	2854.767188	2297.1875	2567.555664	2637.338672	2754.205273	2310.389453	2689.151367	2591.267188	2285.705664	2764.280859	2432.995508	2340.681445
17_11.5_MUT_RHL	MUT	1648.78	1343.74	2187.06	2058.06	1604.83	2161.45	2418.33	1420.77	2283.92	2059.43	1248.81	2069.36	2014.18	1480.05	2425.81	2055.124219	1551.356738	2100.650781	1907.006055	1500.016797	2065.575391	2062.765625	1496.855273	2061.780078	2216.350781	1517.851465	2118.761914	1802.772656	1417.306152	2070.27168	1937.604688	1428.538672	2030.99082	2138.341992	1460.926367	2058.591211	2290.407422	1457.947754	2135.138672	1736.600391	1353.163574	2108.394727	1884.660156	1368.466504	2041.830664	2055.755273	1402.480859	2030.168945
11_11.5_WT_LHL	WT	970.708	1291.91	952.245	777.715	1167.78	1302.67	990.8	884.34	1554.9	981.308	868.772	1124.01	977.711	1205.14	1341.16	763.2655762	1103.828906	1256.778027	785.4848633	1150.574219	1135.519043	768.450293	1048.403418	1229.822559	785.9494141	992.0017578	1358.152051	836.3261719	1176.028809	1045.06582	800.1330078	1074.79502	1117.031445	783.9086914	976.7142578	1269.787012	822.4308594	916.4625977	1407.947168	880.8135742	1198.35332	988.9983398	835.9855469	1074.904199	1058.056445	807.029248	976.1543945	1182.457031
9_11.5_WT_LHL	WT	3228.48	2259.87	2999.11	3301.74	2689.33	3030.65	3145.0	2989.08	2836.16	3383.9	2651.77	2823.39	3096.62	2641.69	2948.72	3344.521094	2674.898828	3000.221484	3345.378906	2525.24707	3003.102344	3365.648047	2670.709766	2967.845703	3318.814844	2820.217188	2936.504102	3334.277344	2407.296289	2990.878906	3372.569531	2539.158594	2961.855469	3365.505469	2736.631445	2931.547266	3292.20625	2878.971875	2884.694141	3308.725781	2336.691016	2979.246289	3367.181641	2478.942188	2945.506641	3384.428125	2648.360156	2921.642578
9_11.5_WT_RHL	WT	2695.86	2113.72	2590.59	2558.45	2369.11	2393.41	2550.27	2746.11	2390.12	2775.51	2363.37	2258.96	2645.11	2455.41	2564.21	2584.662891	2347.426172	2354.321094	2631.55293	2224.868359	2399.662109	2602.82207	2345.628125	2329.943359	2567.311523	2512.046094	2330.935156	2676.504102	2150.744922	2455.261133	2648.031641	2238.366211	2360.688281	2598.646289	2420.44375	2309.357422	2565.677148	2597.150977	2320.728125	2702.854688	2117.820508	2496.1375	2677.512891	2197.859766	2375.818164	2634.245898	2340.388477	2308.075
8_11.5_WT_LHL	WT	1000.1	1436.38	2635.89	1090.42	1359.74	3013.73	1349.58	1137.58	3184.81	1022.52	1107.99	2929.92	1269.96	1348.1	2881.48	1055.486523	1315.264063	3001.713281	984.1355469	1348.765723	2875.852539	1043.528027	1275.440039	2995.44043	1155.754199	1219.000098	3107.433789	958.9857422	1361.843652	2763.710938	978.4154297	1295.672656	2885.900391	1084.006543	1219.519336	3044.27207	1214.616699	1151.648828	3149.337305	954.4871094	1377.416699	2696.263281	961.7548828	1293.728809	2829.048047	1025.811816	1225.411914	2976.126172
8_11.5_WT_RHL	WT	1408.14	1177.13	2149.43	1693.94	905.126	2222.17	1857.55	849.448	2556.27	1475.98	747.635	2369.49	1663.56	1057.0	2371.87	1652.460352	865.0328125	2211.671094	1545.520605	922.1336914	2151.424219	1624.55166	838.2858398	2219.576758	1731.073438	805.145752	2308.354297	1467.77627	995.2180664	2140.573438	1526.623828	883.7379883	2173.307031	1653.081836	799.4062012	2263.72207	1754.355078	782.7996094	2368.718945	1422.057031	1050.340332	2136.15918	1475.752539	909.9863281	2166.016992	1579.572949	813.3418457	2232.412109
17_11.5_MUT_LHL	MUT	3371.32	3708.9	3218.11	3147.66	4113.75	3376.17	2660.42	4049.9	3260.49	3130.33	4089.6	3072.52	2999.1	3799.32	3326.43	3166.344336	4133.263281	3330.428516	3268.32168	4055.217188	3317.921484	3166.508594	4143.310156	3289.373047	3022.932031	4179.409375	3296.316797	3334.024219	3968.774219	3285.118359	3257.913281	4075.761328	3257.392773	3098.62168	4167.182031	3257.74707	2935.492578	4180.182422	3265.861133	3364.360938	3895.438281	3255.969141	3296.669141	4031.774609	3222.805078	3167.629883	4137.592578	3219.141797
16_11.5_MUT_LHL	MUT	3691.71	3245.23	2842.3	3666.55	3724.26	2901.98	3220.65	4051.19	2921.49	3625.33	3735.87	2593.54	3479.16	3610.16	2930.3	3689.291016	3742.337109	2850.448438	3743.933594	3580.294141	2807.270508	3685.764844	3763.078516	2813.000781	3528.33125	3912.329688	2869.501953	3758.589844	3444.555859	2788.903906	3743.497266	3625.497266	2768.233398	3619.637109	3855.228125	2806.329688	3417.023047	3988.084766	2855.136523	3746.392188	3359.169141	2783.818164	3744.806641	3559.241406	2743.328516	3680.473828	3771.16875	2756.230664
14_11.5_MUT_RHL	MUT	3180.04	1672.94	2356.03	2967.58	1336.06	2656.45	2721.45	1560.84	3047.15	2790.25	1394.9	2535.76	2996.54	1593.23	2740.13	2931.650977	1327.471973	2617.147852	3001.719727	1374.921191	2508.815039	2901.286133	1331.385645	2601.250781	2827.110156	1337.297461	2739.888477	3048.794727	1450.280762	2436.561133	2954.337305	1372.355566	2500.163672	2843.739063	1332.381543	2654.593359	2775.928906	1370.193164	2808.497461	3081.771094	1517.528027	2394.216016	2973.00625	1411.417773	2451.191602	2867.205859	1343.828613	2575.993359
[truncated: 410 more columns]
