# Supplementary material for: Quantification of gene expression patterns to reveal the origins of abnormal morphogenesis
Source: eLife. 2018 Sep 20;7:e36405. doi: 10.7554/eLife.36405 (PMC6199133; doi:10.7554/eLife.36405)
Supplement: Figure 5—source data 1. — This zip archive contains the (i) raw landmark coordinates registered to capture the shape of the limbs and the associated Dusp6 expression domains, as defined in Figure 5—figure supplement 1; (ii) the estimated centroid size and long-centroid size of each structure; (iii) the Procrustes coordinates after Generalized Procrustes Analysis (GPA); and iv) the PC scores resulting from each of the Principal Component Analyses (PCA) displayed in Figure 5. [file elife-36405-fig5-data1.zip › Figure 5-Source data 1/Early LIMB - scores PCA.txt]

Id	genotype	PC1	PC2	PC3	PC4	PC5	PC6	PC7	PC8	PC9	PC10	PC11	PC12	PC13	PC14	PC15	PC16	PC17	PC18	PC19	PC20	PC21	PC22	PC23
9_10.5_WT_LHL	WT	-0.06194370248638439	-0.003130500131237275	0.018824537145745286	-0.002290815535049073	0.039848989946807696	0.02018282786043443	-0.006487161389682927	-0.0075956119404323235	-8.285510467051714E-4	-0.0016715716321136602	0.007824988354436737	-0.006663186424545227	0.005574308561429687	0.004273765083271714	-0.004243346098118781	-1.2162955608092572E-5	-0.001479438219583471	0.002949370247671547	0.003974806449747209	-0.003796124006141116	0.005080216400651232	-0.005838074033114562	0.0012484434557952133
9_10.5_WT_RHL	WT	-0.028422781635022727	0.07717404144227538	0.002024310579293581	0.04653597191787879	-0.010598749849417435	-0.005711379326523782	-0.0018325071365838446	-0.003685896465423966	-0.012263268971435676	-0.01444880551932686	0.004075339110540836	0.0018946707900140169	-0.00463859983177997	0.012841851708164586	0.009594401817853915	-0.0012552892290707302	-0.0027838844244827163	-7.339828217775585E-4	-0.0027974005816875838	0.0028808690998507443	0.00453422092492035	0.001443041258878821	6.457064091789501E-4
10_10.5_WT_LHL	WT	0.05781596325407719	-0.035948237170073526	0.04234767581526118	-0.03427788754834094	0.01779881030012947	0.002438409317884413	-0.012575655560817491	0.015865141108827835	-0.001395393292808792	-0.0014080232265882408	0.01171291735101462	-0.009048356598608755	0.009089375180165548	0.006738663794471082	0.007132060768384064	0.0014718368112052308	4.267088782255638E-5	-0.001907604536948367	-0.0025076672728498125	-0.0037133956268640494	-0.003090102410155973	0.004194827976610722	-0.001531489537269708
10_10.5_WT_RHL	WT	0.04931103334726611	-0.03599617330739629	0.028290745217119943	-0.001653400053459517	-0.015176330407293546	0.0024645134025126254	0.006462589584006319	-0.009649052199272182	-0.013984839069560504	0.007593073781573745	0.007974098288579057	-0.010186571290404503	0.001881904369385088	-0.0018697752850402836	-9.926446594433458E-4	-0.007580478276582567	-0.0033541719827942153	-0.0012440400894280117	0.002036620528896649	0.0076629551164812005	-0.004075002879031042	-0.001524944180915415	0.0029339723465896697
11_10.5_WT_LHL	WT	-0.06304683055714792	-0.01655549453459687	0.03171158848152761	0.015989633735616553	-0.003077996598137964	-0.010680538569235455	0.009923343975986794	0.008864735653371031	0.008036933454684692	-0.0018752706716088489	0.007103866785105917	0.007117174704856961	0.007052417801894329	-0.00474144220245156	-0.005719785911980628	-0.006470362855921823	0.0036119354492187565	-0.011867716799059862	-0.0019398677187269543	2.046012736922722E-4	0.0032746403082519132	-4.0635705964793014E-4	-7.967540233210355E-4
12_10.5_WT_LHL	WT	-0.00962714168519054	-0.0755279800933723	0.009443873964161348	-0.04314220837086423	-0.022958910605722756	-0.002074113894841061	-1.4109002610277008E-6	0.009596992333513032	-0.009283137773509843	-0.02470335947366062	-0.00807573279666573	0.00746323024455356	0.005837740642986598	9.86107342219439E-4	-0.008433627133635224	0.005114310581893631	-0.0037182603359528455	0.0032933146331525706	-5.104456844989505E-4	0.002611188029340581	6.311584804241432E-4	-3.2944243401011837E-4	2.46752722849769E-4
13_10.5_WT_RHL	WT	0.07484914775750567	0.07117483330039405	0.031280037353518635	0.008426593253085498	-0.0022243548814842714	0.013614637451584349	-0.005709136570536597	0.0029781897376622924	0.019890410079256505	-0.002786432232170142	-0.022462710913524645	-0.004992226631358471	0.007301301563160324	-0.004683997587461591	0.0033227202777819697	-0.004770878778608121	-0.005352111973781591	9.000077900658999E-4	-0.0011119201710577049	0.0018139089992138782	0.0010603320806842943	-9.112444054069393E-4	-0.001127822239945888
14_10.5_WT_LHL	WT	-0.024351960358041956	0.02464626107383218	0.008156892183351633	5.060475958473775E-4	0.001490089958735566	-0.011970679051265209	-0.025297731154907327	0.007919340819590621	0.0021742063901254846	-0.01146485981973479	0.0035845666956815913	0.009321181756310444	-0.010667420561757842	-0.0032614429505823423	0.0012484611219255458	-0.009589214090434612	0.0014849896140338773	0.0028338865339231035	0.004258340123065187	-0.0029081221800209348	-0.005168257196017417	-0.0019947583755292684	-1.0199752301828258E-4
15_10.5_MUT_LHL	MUT	-0.03146781450245765	0.03385990589543222	-0.054719170267216656	-0.01089162486161806	0.03219952701706825	-0.009121206586227167	0.01861935233249697	0.006275433069623399	6.628390743437699E-4	-0.008702243438118434	-0.005469711287170955	-0.01386449091421919	-0.006008307390879609	0.0020181230224675492	-0.006499026935721247	-0.002886283701059397	-2.663271323653418E-4	-0.0012370643587528386	0.005371679101673177	0.001245553919444497	-4.427953254534416E-4	0.004425790052180548	-0.0016004088770154522
15_10.5_MUT_RHL	MUT	-0.04204477832630679	0.07624349101744067	0.004963901787617084	0.029354434708163093	-0.010632937975006302	-0.01592509682285131	-0.011411093096559272	-0.003061629307613508	-0.003970463626876735	0.016172530403512783	-0.005041008386195958	0.0013018413052574543	0.010125080017071618	0.009457347726292968	-0.012572374286316053	0.0014682598123710693	0.002060161041178003	0.0035282080447635736	-0.002044787726460479	-6.985917651068851E-4	-0.003365687174581619	0.0010622078688855272	-3.4107938862932576E-4
16_10.5_MUT_RHL	MUT	-0.06518439001523761	-0.04033916767845182	0.036129764334967916	0.002001384018609436	-0.02538324815248767	-0.0014145192587600693	0.01483339147934459	-0.01328782708135656	0.01324844139986366	3.6186622762680675E-4	-0.009956417731554845	7.658245517349823E-4	-0.001406234312731178	0.005778055339780316	0.005123238068305543	0.0036760146216266317	6.433199379156113E-4	-0.0023550618314249075	0.005516101251775235	-0.005070637641940761	-0.002255563221370292	0.0021808388763247845	0.0036253942841137014
17_10.5_MUT_LHL	MUT	0.0630415150439274	0.04326431877342024	0.03911600694747054	-0.037137690908172996	0.02295054496651392	-0.003984832437242749	-0.010322232871881554	-0.0019502818323386519	0.006973283836286342	0.007616246672753529	1.6067452399456516E-4	0.00391865977253859	-0.017180514965492107	0.002183854399344949	-0.0052581364362470455	0.008603069690411714	-0.001587573569476266	-0.005343565221529955	-0.0014490216607943084	0.003357717490750019	6.772025036428678E-4	-6.344839770621689E-4	0.0011718215340514207
17_10.5_MUT_RHL	MUT	0.0750277024055563	-0.015574221492963912	0.020593999457564172	0.02532355004962582	-0.020594613587033815	0.0012510076793132681	-0.0021833574427888875	0.014886298677229785	-0.01479226839509629	0.007101199660463681	-0.004082427980055733	-0.00619738558897997	-0.007986898242456079	-0.009052558676862896	-0.003819014592666224	-0.0010834219394610916	0.0028631381837906323	0.0031160987398686736	-4.572852896547566E-4	-0.00536313184858789	0.005385370643007048	0.0028920829187781007	0.0020333825906017028
18_10.5_MUT_LHL	MUT	-0.02776562764734209	-0.05770701053116831	0.030387435808598193	0.004340361186952117	-0.003035845563036635	-0.031488265221577806	0.01719543413818925	-0.00797967859035708	-2.490315939934455E-4	0.0047561391154925005	-0.0010663151304865154	-0.006396957511696498	-0.007182839320267387	-0.0012736946619842612	0.003115403345074179	9.042048487254524E-4	-0.0034200132188980446	0.003946422492102824	-0.003987159408977711	-0.0020950471652873177	-1.68523001157672E-4	-0.004126780992994317	-0.004357632441200883
18_10.5_MUT_RHL	MUT	-0.0010215403827726986	0.0035131071868027028	0.01628006730630806	0.015774465154212394	-0.012245402634177513	-4.235573392381284E-4	-0.008682887873249917	-0.004526675284962979	-0.0012101234544111374	0.006689671777393543	0.00688449483322916	0.004819128881894598	0.0044879306630343195	-0.006653333748366853	0.0042348454415631655	0.0069563267784514835	0.002012033133865825	0.0017408716714459767	0.009504566672258427	0.004568188702636477	0.0023963551849879544	0.0020483528604296063	-0.0038823176871145416
17_11.5_MUT_RHL	MUT	0.11966058343745191	-0.05892365914266189	-0.06367120704372616	0.011648070080241942	-0.024535054158304793	-0.003713776298012859	-0.014020759579765608	-0.02095415268415151	0.017660101108191398	-0.008328480597660348	0.0080612799262467	-0.0058292701398007735	-3.3310746866892867E-4	0.003293701544511808	-0.003632581035970915	-3.2271288844689066E-4	0.004436748426503185	-5.7832301861283E-4	-0.0015737663767867074	-5.467862823524441E-4	0.0014605288023266897	-3.7752876172020484E-4	-3.0977842472294575E-4
11_11.5_WT_LHL	WT	0.13716504655893386	-0.03157405708561704	-0.008868166577383043	0.02730165129220374	0.04756838095413061	0.001227543808051942	0.015797594802363056	-0.01282369534144634	-0.011993227376210221	-5.155403627632527E-4	-0.007024936717035045	0.016227436534318036	0.0042792499225074	3.76663224354429E-4	0.0013110989263645197	-0.0011126077889432868	0.001384530941261966	-1.5921897426639307E-4	1.9824772954649583E-4	-0.0018551025680473559	-0.0015987140846673634	4.403149960748651E-4	-1.3116124282355496E-4
9_11.5_WT_LHL	WT	-0.02314303267427445	-0.030445555660065488	-0.072996624431975	-0.007352544818439243	-4.573935222912328E-4	-0.010007211342727812	-0.00681839400143533	0.0077114326561986265	0.004056469545677223	0.015225344752389916	0.004600395332094212	0.007104002822520418	0.0028922801376594764	-0.00230162981025713	0.0024289711110580003	-6.161972072181981E-4	-0.013493249822126394	-0.0010816078791361181	2.3085041365998517E-4	-0.0018158268755818227	0.001461273649672861	0.001123429536054027	0.0014399569734432148
9_11.5_WT_RHL	WT	-0.09088144393911805	-0.025421116806643707	-0.010556879004747539	0.03043680524165807	-0.005449767624693759	0.0429309868758059	-0.006175272381421721	-0.011509387979988	-0.0069937579982892115	-0.0018307463333696182	-9.7481133664266E-4	-6.491201244548131E-4	-0.006956670194595485	-0.0052179333085453266	-0.0028036750361360345	0.002072607396289279	-0.0029306589470520224	-0.0033037998494750177	-0.004044186414946658	-0.001366373874387286	-0.0037204138162529993	0.0017461591560994914	-0.0024714898951552025
8_11.5_WT_LHL	WT	-0.01699517216839739	-0.06857960633344437	-0.043110965804312125	0.0023310949717463133	-0.004615021081086453	0.012211938660371876	-0.003231019401963761	0.023530313153311798	-0.0032663283730284165	0.012063251306593073	-0.013192593637682765	-2.2419687770186027E-4	-0.0029578780853265797	0.00915694134387166	0.005444565249084449	1.326912405725481E-4	0.006863958902201201	-0.0021847165204210263	7.0527118378679E-4	0.0030004760188140677	-1.0564718455963076E-4	-0.0043030378078084955	-5.854115510608203E-4
8_11.5_WT_RHL	WT	-0.012461450969129552	0.033973084854691006	-0.02048671613478658	0.050457713525298084	0.014089806598626116	-0.005977425663484924	0.009012161802296992	0.015477174962989627	0.008279911834939898	-0.008687514699989365	0.008006058655914602	-0.004215697085356639	0.0036578319088645317	-0.009524299095102608	0.002696776461733603	0.00969357242402354	0.002081849688178165	0.002029339681489309	-0.002427055118729542	0.0015089643780456326	-0.0037317500583432823	-0.0022547378539633208	0.0029051908561636636
17_11.5_MUT_LHL	MUT	0.04653836872724606	0.08880240228571129	-0.011370353096489686	-0.03984481666793492	-0.030494092443285083	0.02343475412256193	0.0293386063774182	0.0075597119338587865	0.005468933207723361	0.004069344426058006	0.013765469001597195	0.007353381504841834	-0.0019487150155607638	0.0032091203699120383	-8.951093357825952E-4	-0.0017409791891794093	9.000366292265266E-4	0.003916550186107716	-3.2957190033583385E-4	-0.001779729485856263	-4.956625475366421E-4	-0.0011512195840756505	-0.0010923669060492463
16_11.5_MUT_LHL	MUT	-0.09543651235533347	-0.03959781897947463	0.0038500221011251645	-0.030678896597820794	0.023261719608565875	0.0026031284230369086	-6.205082155235446E-4	-0.008000783609289405	0.010171327215407757	0.005715233778345104	4.344758103728664E-4	0.004421121183586517	-7.054044825842348E-4	-0.0033121418147666754	0.0031444158636120202	-0.004401018386287302	0.005608660289935943	0.008030701001012469	-0.0051399197614532075	0.004533157128405777	0.002114011505600737	0.004112598144631189	0.0015756477007428935
14_11.5_MUT_RHL	MUT	-0.02961518082980699	0.08266915311716788	-0.037620776122993804	-0.06315789136943965	-0.007728150267118067	-0.009867145789569046	-0.005813346914723313	-0.015640091789544414	-0.01639246617457441	-9.410538950986623E-4	-0.006841958751793205	-0.003440194865300762	0.005793169103940967	-0.008421945757241159	0.006072363009277375	0.0017487130812508054	0.004391656501380305	-0.004288069120770621	-0.0014764283674485673	-0.0023787108365015824	1.428084149576361E-4	-0.001817034178699836	5.034408637966334E-4
