# Supplementary material for: Quantification of gene expression patterns to reveal the origins of abnormal morphogenesis
Source: eLife. 2018 Sep 20;7:e36405. doi: 10.7554/eLife.36405 (PMC6199133; doi:10.7554/eLife.36405)
Supplement: Figure 5—source data 1. — This zip archive contains the (i) raw landmark coordinates registered to capture the shape of the limbs and the associated Dusp6 expression domains, as defined in Figure 5—figure supplement 1; (ii) the estimated centroid size and long-centroid size of each structure; (iii) the Procrustes coordinates after Generalized Procrustes Analysis (GPA); and iv) the PC scores resulting from each of the Principal Component Analyses (PCA) displayed in Figure 5. [file elife-36405-fig5-data1.zip › Figure 5-Source data 1/Late GENE - scores PCA.txt]

Id	genotype	PC1	PC2	PC3	PC4	PC5	PC6	PC7	PC8	PC9	PC10	PC11
12_DUSP6_11.5_WT_LFL	WT	-0.05128692127039395	0.01165075636664277	0.005331523052150517	0.03047386912879247	-0.026725686174953835	-0.00858507936380521	0.003998773397550211	0.0023323530935681737	0.007086329488966776	-1.2259894689881608E-4	-0.0035750728974187334
12_DUSP6_11.5_WT_RFL	WT	-0.056472072563364034	0.025303381984022193	0.024701435197769052	-0.034063026964669736	-0.0017629504750960392	2.104628574538838E-4	-0.009141429039361956	0.010272264993191588	-0.004153362442408948	-0.0045697857740353365	-0.005086326860887067
13_DUSP6_11.5_WT_LFL	WT	-0.05145882883666023	0.004647150282761192	0.00984744835251683	0.0049040460526592914	-7.003528731730445E-4	-0.005353674870012329	-0.00613645304461899	-0.007141455171848764	-0.006595425222414797	-0.0018801188603723544	0.013100925334478484
13_DUSP6_11.5_WT_RFL	WT	0.01171138402426757	-0.10529180852249634	0.001388967607019898	-0.021518955989580812	-0.011633457126040981	0.0044517981104056316	0.012748184765703597	-9.471857994544364E-4	5.88456587635603E-4	-0.0016399001343328874	0.0014462627317578139
18_DUSP6_11.5_MUT_LFL	MUT	0.016172869400485238	0.03428660808275582	-0.03857245423345672	-0.005809767370956422	-0.008147926386859142	-0.003101462048556426	0.006367693531838306	0.0016323975778483094	-0.015085868526470569	0.00831369721292338	-0.0016255041984933522
18_DUSP6_11.5_MUT_RFL	MUT	0.02109232942775895	-0.02877416030281087	0.001153319244733475	0.016502214913903912	0.016350455181546868	-0.015871000674328593	-6.137169074565171E-4	-0.008623142848507473	-0.007109081053811724	-0.009043744317587865	-0.006313566474997708
19_DUSP6_11.5_MUT_LFL	MUT	-0.0074732324448256015	0.033464751227901976	-0.04915537603352582	-0.015437608787494445	0.0030903754420025607	0.0026474944584249306	-0.0016949862503556523	-0.006104186591393288	0.012252955295932436	-0.007225156538955884	8.936027333977612E-4
19_DUSP6_11.5_MUT_RFL	MUT	-0.05289558665983586	0.009410744697387325	0.017793350586922704	-0.001525567195399018	0.01648139672027782	0.009164210196487976	0.0072039068062724875	-0.013060030037395821	0.004269510944064649	0.01061019369140647	-0.0033674894986448186
20_DUSP6_11.5_MUT_LFL	MUT	0.028190567967347188	0.006867313164942732	0.005777229002272186	-4.941494818606368E-4	0.016853240276229097	-0.016820923477654896	0.007726613887183628	0.016613700261619218	0.007407103212447012	0.004310390302775343	0.0039041359440237194
20_DUSP6_11.5_MUT_RFL	MUT	0.024629733306701315	-0.05277789125745476	-0.011710340286519993	0.009724071981827426	2.3971962351713452E-4	0.004633342386245897	-0.024097809393800632	0.0030960887231568125	0.0027369233061017516	0.007504866625833409	-0.0011529284375636662
21_DUSP6_11.5_MUT_LFL	MUT	0.10757364693225693	0.04909681648655529	0.03200649738058043	-0.007274693326074751	-0.01158534921561377	0.0020649546959480842	-0.0016367429473867707	-0.008237179094810438	0.0023829297640288244	-2.1350339688847793E-4	7.686449999571387E-4
21_DUSP6_11.5_MUT_RFL	MUT	0.010216110716262371	0.012116337789792837	0.0014384001295374303	0.02451956703885261	0.007540535008163148	0.026559877729391047	0.005275965194432288	0.010166374894026246	-0.0037804713540709766	-0.006044339863866852	0.0010073166243903947
