# Supplementary material for: Quantification of gene expression patterns to reveal the origins of abnormal morphogenesis
Source: eLife. 2018 Sep 20;7:e36405. doi: 10.7554/eLife.36405 (PMC6199133; doi:10.7554/eLife.36405)
Supplement: Figure 5—source data 1. — This zip archive contains the (i) raw landmark coordinates registered to capture the shape of the limbs and the associated Dusp6 expression domains, as defined in Figure 5—figure supplement 1; (ii) the estimated centroid size and long-centroid size of each structure; (iii) the Procrustes coordinates after Generalized Procrustes Analysis (GPA); and iv) the PC scores resulting from each of the Principal Component Analyses (PCA) displayed in Figure 5. [file elife-36405-fig5-data1.zip › Figure 5-Source data 1/Late LIMB - raw coord, centroid size, procrustes coord.txt]

Id	genotype	RawCoord1	RawCoord2	RawCoord3	RawCoord4	RawCoord5	RawCoord6	RawCoord7	RawCoord8	RawCoord9	RawCoord10	RawCoord11	RawCoord12	RawCoord13	RawCoord14	RawCoord15	RawCoord16	RawCoord17	RawCoord18	RawCoord19	RawCoord20	RawCoord21	RawCoord22	RawCoord23	RawCoord24	RawCoord25	RawCoord26	RawCoord27	RawCoord28	RawCoord29	RawCoord30	RawCoord31	RawCoord32	RawCoord33	RawCoord34	RawCoord35	RawCoord36	RawCoord37	RawCoord38	RawCoord39	RawCoord40	RawCoord41	RawCoord42	RawCoord43	RawCoord44	RawCoord45	RawCoord46	RawCoord47	RawCoord48
21_11.5_MUT_LFL	MUT	2853.619922	2009.35	4211.660156	3116.430078	2678.040039	4098.789844	3183.130078	2071.430078	3613.130078	3185.469922	1960.290039	3971.380078	2827.25	2225.930078	3850.089844	3167.526758	2605.92793	4121.221094	3090.641211	2545.851563	4250.980859	3204.996875	2516.480664	4118.522656	3280.171875	2560.306445	3957.680469	3017.039648	2420.560547	4314.076563	3141.992773	2397.154492	4219.109766	3256.057227	2430.972852	4031.130469	3329.319141	2452.115625	3856.420313	2966.77832	2293.217383	4329.416406	3099.523242	2276.816406	4228.265234	3203.974414	2288.858789	4079.94375
21_11.5_MUT_RFL	MUT	1198.26	1450.32	3136.91	1177.55	1971.08	2611.98	1596.91	1339.13	2556.12	1251.5	1294.81	2781.8	1469.03	1654.01	2846.96	1123.32334	1884.802148	2607.038672	1040.520605	1864.285547	2762.489453	1110.777539	1785.044531	2613.33125	1223.185742	1783.578125	2460.554492	1010.621387	1777.250586	2907.689453	1050.799609	1702.990625	2765.609375	1167.540137	1677.673633	2562.595313	1297.909375	1654.528711	2411.870898	1032.904492	1679.163867	3010.908008	1057.057324	1603.880957	2852.677734	1146.141016	1568.081348	2684.922266
20_11.5_MUT_LFL	MUT	2809.94	1458.88	3522.75	3278.33	1978.06	3371.88	2880.64	1552.79	2809.28	3011.28	1384.65	3156.87	2804.14	1756.08	3196.01	3296.253906	1891.542383	3356.553906	3256.184961	1803.007227	3503.055078	3287.477344	1799.906445	3320.349609	3296.650781	1876.951563	3137.622461	3176.120703	1691.429883	3582.946484	3229.322461	1670.792578	3427.218359	3256.964258	1739.89707	3199.725195	3253.471484	1792.016406	3000.2625	3089.033594	1597.352051	3608.002344	3154.069141	1575.612305	3447.523438	3181.732227	1610.826367	3255.74082
20_11.5_MUT_RFL	MUT	1181.8	2522.87	3405.46	1481.52	3101.88	3081.64	1157.12	2515.72	2665.56	1010.87	2599.1	3009.63	1410.62	2552.32	2995.65	1388.106445	3102.277734	3085.318945	1348.421875	3061.222656	3252.232227	1308.625	3055.99082	3072.058594	1344.884863	3064.300391	2879.493555	1293.001563	2958.22207	3363.825	1235.278516	2972.428711	3209.583594	1246.881543	2990.877539	2972.146094	1278.292188	2970.016406	2771.146484	1240.079395	2842.387891	3417.899609	1178.863184	2869.901563	3256.051563	1168.731934	2880.342969	3059.25625
19_11.5_MUT_LFL	MUT	3192.46	1882.63	4101.57	3263.63	2628.11	3803.66	3341.93	1889.65	3392.04	3489.14	1922.49	3755.11	3061.05	2055.18	3732.93	3345.279688	2570.686133	3816.810156	3313.550391	2512.964844	3994.046875	3395.299609	2486.024414	3808.420703	3400.958203	2509.927148	3605.462109	3299.728516	2392.321094	4122.108594	3392.882422	2372.480859	3960.513281	3435.994531	2392.22832	3706.782422	3443.760938	2389.85	3493.838672	3287.214844	2251.924609	4178.602344	3394.684375	2246.61543	4010.999219	3450.228125	2252.500195	3803.5125
19_11.5_MUT_RFL	MUT	1189.2	1079.0	3782.52	783.532	1729.33	3503.29	1216.92	1153.65	3067.01	1013.09	1048.59	3409.76	1265.34	1399.39	3503.65	743.0287109	1634.407422	3497.223438	744.0955566	1557.302539	3664.795703	754.695459	1539.821191	3477.73125	791.228125	1600.027734	3290.992969	800.879248	1434.345801	3778.266016	779.0284668	1411.295996	3611.738281	800.8338379	1466.396484	3373.332422	845.4042969	1507.792676	3169.194531	885.4759766	1315.262988	3827.174219	838.9884766	1296.633105	3655.483203	840.8753906	1325.783496	3455.619531
18_11.5_MUT_LFL	MUT	2577.15	972.204	3752.24	3252.97	1228.49	3662.92	2711.2	1003.06	3070.9	2789.44	821.844	3403.07	2747.51	1245.37	3457.3	3259.666797	1125.79248	3649.222266	3163.292188	1075.065039	3788.226953	3209.181055	1054.039551	3608.895703	3266.561523	1111.427637	3428.033594	3027.567578	1014.156152	3858.240234	3080.672461	978.3695313	3707.010547	3166.289648	1008.310156	3483.982031	3193.116992	1061.175586	3283.460547	2896.261328	969.3677734	3877.34375	2968.704883	921.7845703	3720.224219	3031.879297	933.4458008	3531.141016
18_11.5_MUT_RFL	MUT	1251.84	2578.46	3532.51	1626.52	3191.55	3339.23	1343.39	2598.11	2834.47	1167.29	2756.21	3156.91	1569.99	2663.13	3272.55	1530.321191	3200.491992	3321.917578	1458.987891	3154.357227	3471.245313	1456.050098	3156.595898	3287.274219	1526.755762	3164.025781	3098.625781	1376.167871	3049.350195	3560.762109	1355.388086	3072.04082	3402.199219	1420.628613	3094.663867	3168.201172	1482.53457	3077.109766	2969.287695	1311.62002	2927.847461	3597.834766	1285.722168	2969.09043	3432.161328	1325.235156	2987.183398	3236.325195
13_11.5_WT_LFL	WT	1817.21	3597.68	3876.83	1553.27	2940.7	3525.46	1850.45	3668.74	3210.41	1619.32	3644.0	3527.8	1937.52	3387.52	3516.0	1500.071387	3016.896289	3533.510938	1505.306543	3058.847852	3710.832422	1497.093066	3111.333398	3528.691016	1524.694629	3101.608008	3329.786719	1537.506543	3167.383203	3841.008984	1509.816699	3212.837695	3681.820313	1525.762402	3213.297852	3434.936719	1551.449707	3231.299023	3225.174609	1587.161719	3286.357813	3912.751953	1542.840234	3326.046484	3742.083984	1540.224609	3341.106641	3537.321875
13_11.5_WT_RFL	WT	3847.31	3327.33	3911.28	3779.36	2631.17	3421.34	3891.07	3452.03	3217.51	4083.78	3368.46	3548.21	3686.96	3118.46	3512.72	3891.097266	2670.442188	3441.343359	3925.840625	2683.267383	3645.205078	3958.982031	2762.533398	3458.424609	3934.946484	2787.850391	3258.190039	3944.934766	2792.824414	3806.373438	4004.028906	2848.987891	3642.372266	3997.422656	2885.263867	3385.615234	3993.657813	2934.624609	3181.69668	3944.105859	2932.90293	3896.693359	4024.564844	2975.079492	3725.767578	4038.247656	3008.661914	3515.676172
12_11.5_WT_LFL	WT	1975.97	2995.17	4250.67	1902.62	2161.76	4048.44	1931.66	2912.55	3554.97	1720.7	2949.03	3885.79	2174.4	2791.2	3949.84	1827.496484	2231.557422	4045.640625	1830.708398	2325.255469	4216.060547	1794.581836	2329.591797	4021.41875	1818.30332	2275.06875	3823.144531	1830.956641	2469.389648	4332.333594	1776.906641	2475.743359	4157.010938	1786.223633	2423.893555	3906.244141	1802.16875	2395.145898	3686.927734	1857.788672	2627.751563	4367.344922	1770.369336	2618.373242	4192.760938	1748.975977	2587.102734	3981.826563
12_11.5_WT_RFL	WT	4135.77	3148.56	3939.25	4345.14	2443.76	3586.01	4113.06	3213.23	3215.71	4306.87	3245.49	3565.59	3924.19	2972.88	3605.89	4413.394922	2520.861719	3590.367188	4420.396484	2569.198047	3770.919141	4420.019141	2622.783984	3581.040234	4389.13125	2607.67168	3372.528906	4398.289453	2688.671094	3899.883203	4428.682813	2738.156836	3732.834766	4395.54375	2733.260547	3479.737891	4362.621875	2745.346484	3254.168164	4353.592578	2827.051367	3963.528906	4396.580078	2866.068359	3788.646875	4397.437109	2882.088867	3577.041406
[truncated: 410 more columns]
