# Supplementary material for: Quantification of gene expression patterns to reveal the origins of abnormal morphogenesis
Source: eLife. 2018 Sep 20;7:e36405. doi: 10.7554/eLife.36405 (PMC6199133; doi:10.7554/eLife.36405)
Supplement: Figure 5—source data 1. — This zip archive contains the (i) raw landmark coordinates registered to capture the shape of the limbs and the associated Dusp6 expression domains, as defined in Figure 5—figure supplement 1; (ii) the estimated centroid size and long-centroid size of each structure; (iii) the Procrustes coordinates after Generalized Procrustes Analysis (GPA); and iv) the PC scores resulting from each of the Principal Component Analyses (PCA) displayed in Figure 5. [file elife-36405-fig5-data1.zip › Figure 5-Source data 1/Late LIMB - scores PCA.txt]

Id	genotype	PC1	PC2	PC3	PC4	PC5	PC6	PC7	PC8	PC9	PC10	PC11
21_11.5_MUT_LFL	MUT	0.003085343244115009	0.004929447738674182	-0.04775263593483948	0.013261061078751123	0.013219481697029726	-0.00950380247886698	0.0032532141573286223	0.005686167978461076	-0.008144318345473153	-3.1166778146952896E-4	8.468057593074189E-4
21_11.5_MUT_RFL	MUT	0.04783416384693448	-0.02482341485068635	-0.015840655948150484	-0.009440640468657729	-0.006397265800635611	0.014600611470132165	0.003721713538246228	-0.012472885616590282	-8.675757606084108E-4	-0.003430155246883984	-0.006632005617503338
20_11.5_MUT_LFL	MUT	-0.01133584968969827	-0.0341717785149457	0.0011535059257006715	0.0027564756198338878	-0.012700737475142962	-0.013824555946503182	3.0364550931437443E-4	-0.009713488110016428	8.979426872265642E-4	-0.0024642131571519952	0.012793445396105786
20_11.5_MUT_RFL	MUT	-0.013427599343221651	-0.026346375760094055	-0.005899851910427765	0.007565017445311112	-0.024946534460978394	0.009620249622362418	-0.0011471421337424439	0.010277453122480582	0.0023263547646960644	0.010865647097741231	-0.0023638588622914326
19_11.5_MUT_LFL	MUT	-0.009083693146595356	0.006828574640411652	-0.007580714661041668	-0.026469559816723973	-0.0017423552766991275	0.0048929856405499385	0.0049200046130312945	0.012836005916632335	0.006788167038230304	-0.00929120971811342	0.003012610174332209
19_11.5_MUT_RFL	MUT	0.004036747396102087	0.0034137332783169983	0.007682500282700808	0.0034721939780329785	0.016213593551097024	0.02278643052640524	-0.020038748428674022	4.950286844297959E-4	-0.002614523942195262	6.230088376379663E-4	0.006369764049023727
18_11.5_MUT_LFL	MUT	-0.023855656332998902	-0.028559852939135343	0.007577232170072033	-0.015309476674644076	0.011653979541839884	-0.01957756955917495	-0.01382634870045649	-8.36441621478205E-4	-3.602586585806795E-4	0.0014378820610959748	-0.008553684115993004
18_11.5_MUT_RFL	MUT	-0.007717019787014653	-0.025866278721043853	0.023584003071861415	0.01041455641616169	0.024418265232770315	0.00545935885409049	0.01940444860229114	0.0010476967795009543	0.00299866514651473	0.0022254831266218466	-4.8121938928635756E-4
13_11.5_WT_LFL	WT	-0.019682905827749255	0.01955091088994602	0.02565959803113081	0.00222952035533324	-0.013941201385995444	0.0018868182864751615	0.0043583028804185546	0.0011705249908771204	-0.015405333113926348	-0.005777231115684164	-0.0027485044748845025
13_11.5_WT_RFL	WT	0.07152972461481374	0.022123185856022257	0.020045493579485894	0.005789373315120196	-0.002822316956331591	-0.015903335205306793	-0.002692870388480975	0.006265008638948262	0.0027124484414295124	0.0017196743457233126	8.592939893851474E-4
12_11.5_WT_LFL	WT	-0.0147937825309788	0.05133983358651387	-0.004783270758222217	-0.01811175234070445	0.0017255967265011113	-5.077857695425989E-4	0.005954546836568007	-0.009131821514845923	6.630782698670711E-4	0.010844233582656416	0.002011852593717369
12_11.5_WT_RFL	WT	-0.02658947244370844	0.031582014796020526	-0.003845203848270164	0.023843231092186123	-0.0046805053934548925	7.059455937914004E-5	-0.004210766485844387	-0.005623249248399418	0.011005353472819649	-0.006441452032173698	-0.005114499501912959
