# Supplementary material for: Quantification of gene expression patterns to reveal the origins of abnormal morphogenesis
Source: eLife. 2018 Sep 20;7:e36405. doi: 10.7554/eLife.36405 (PMC6199133; doi:10.7554/eLife.36405)
Supplement: Figure 5—source data 1. — This zip archive contains the (i) raw landmark coordinates registered to capture the shape of the limbs and the associated Dusp6 expression domains, as defined in Figure 5—figure supplement 1; (ii) the estimated centroid size and long-centroid size of each structure; (iii) the Procrustes coordinates after Generalized Procrustes Analysis (GPA); and iv) the PC scores resulting from each of the Principal Component Analyses (PCA) displayed in Figure 5. [file elife-36405-fig5-data1.zip › Figure 5-Source data 1/Mid early GENE - raw coord, centroid size, procrustes coord.txt]

Id	genotype	RawCoord1	RawCoord2	RawCoord3	RawCoord4	RawCoord5	RawCoord6	RawCoord7	RawCoord8	RawCoord9	RawCoord10	RawCoord11	RawCoord12	RawCoord13	RawCoord14	RawCoord15	RawCoord16	RawCoord17	RawCoord18	RawCoord19	RawCoord20	RawCoord21	RawCoord22	RawCoord23	RawCoord24	RawCoord25	RawCoord26	RawCoord27	RawCoord28	RawCoord29	RawCoord30	RawCoord31	RawCoord32	RawCoord33	RawCoord34	RawCoord35	RawCoord36	RawCoord37	RawCoord38	RawCoord39	RawCoord40	RawCoord41	RawCoord42	RawCoord43	RawCoord44	RawCoord45	RawCoord46	RawCoord47	RawCoord48
5_DUSP6_10.5_WT_LHL	WT	0.128283213	0.109571031	0.014678144	0.119755551	0.073502517	0.036330216	0.10667655	0.02716595	0.041931525	0.0965634	-0.009502584	0.039529062	0.061458653	-0.029501831	0.046176279	0.01863026	-0.023145747	0.057467501	-0.02346209	-0.003088285	0.063276615	-0.063655468	0.017610102	0.065624617	-0.106619293	0.048576076	0.066262112	-0.158081366	0.067981979	0.044718517	-0.175900263	0.071358053	0.01182129	-0.174900082	0.069707322	-0.012432378	-0.143442049	0.057440718	-0.046865469	-0.095084873	0.040165875	-0.060628993	-0.051551236	0.025750756	-0.065102115	-0.005859798	0.019994923	-0.070902545
6_DUSP6_10.5_WT_LHL	WT	0.141109682	0.108234248	0.018943089	0.133398174	0.063720962	0.031085685	0.11917849	0.022720652	0.035601093	0.096726104	-0.012489912	0.035131841	0.058408311	-0.034082085	0.039995288	0.017441974	-0.022693423	0.051141458	-0.027250361	-0.00444025	0.059755725	-0.072637932	0.017031726	0.059932336	-0.115225229	0.041963794	0.054521648	-0.158727923	0.062971909	0.038566043	-0.183579959	0.074513659	0.007349937	-0.176887439	0.064578918	-0.025148841	-0.147008056	0.035008009	-0.045347331	-0.103705236	0.008517245	-0.050999383	-0.055118023	-0.001011796	-0.059656737	-0.004554034	0.00354218	-0.06769761
7_DUSP6_10.5_WT_LHL	WT	0.140342349	0.102024557	0.015350475	0.127620601	0.064520382	0.034366283	0.119379347	0.019799282	0.033288091	0.099470426	-0.014007716	0.034577054	0.06122834	-0.029287037	0.044516308	0.019370131	-0.021637167	0.054884641	-0.023057517	-0.005378956	0.063464793	-0.069898149	0.01527605	0.066951707	-0.114027508	0.038541606	0.059797636	-0.154785115	0.059417187	0.04306641	-0.176803327	0.066314673	0.014833898	-0.176507239	0.065597461	-0.011486665	-0.143086969	0.052254886	-0.04453284	-0.096532277	0.033543844	-0.057581264	-0.050903811	0.02364882	-0.061872884	-0.006102876	0.023807232	-0.066365461
20_DUSP6_10.5_MUT_LHL	MUT	0.156053782	0.085538278	0.011337993	0.145799303	0.062702606	0.033823901	0.12263218	0.026019185	0.048595051	0.093803479	0.006314106	0.056595661	0.055700632	-0.005282576	0.065092096	0.009319158	-0.010012938	0.070799841	-0.035975127	-0.005327295	0.071321831	-0.079353564	0.003991973	0.068127438	-0.123124985	0.027985279	0.064465215	-0.168053737	0.050533348	0.040949137	-0.180530162	0.052945725	0.009191508	-0.176779695	0.051349157	-0.017443323	-0.137132599	0.042820903	-0.043032833	-0.092562059	0.03892091	-0.050807464	-0.050449751	0.02958668	-0.057304814	-0.005133564	0.026970626	-0.062429586
20_DUSP6_10.5_MUT_RHL	MUT	0.180076288	0.060889783	-0.013607941	0.181572772	0.060271562	-0.024637579	0.140038653	0.037463013	-0.069803418	0.089930791	0.008476446	-0.077507917	0.053608349	-0.007250896	-0.080126846	0.011079482	-0.015043483	-0.083724269	-0.035172906	-0.017295447	-0.086231887	-0.093756286	-0.012438173	-0.084532177	-0.156930857	0.004526757	-0.063415064	-0.199665411	0.029444011	-0.014111801	-0.182188188	0.043063316	0.013558236	-0.176159558	0.042929778	0.012079818	-0.149378799	0.048479203	0.030822505	-0.107972985	0.044892498	0.048140994	-0.062853445	0.036366992	0.060690116	-0.012407695	0.034189549	0.071620519
21_DUSP6_10.5_MUT_LHL	MUT	0.135021555	0.104958949	0.016211702	0.121783967	0.070351916	0.035108621	0.109201407	0.02970264	0.040201288	0.093819364	3.17E-4	0.042879305	0.061093505	-0.012601391	0.05272529	0.015824775	-0.009267218	0.060693927	-0.025433068	-0.003390146	0.063000828	-0.069395095	0.019529303	0.069994112	-0.123956529	0.047125355	0.060986327	-0.164966045	0.063719636	0.030838906	-0.172219758	0.073560514	0.003304214	-0.161841548	0.075490416	-0.021621995	-0.128209888	0.062610287	-0.048909295	-0.087654131	0.040151907	-0.058548655	-0.049748248	0.020428185	-0.061271985	-0.004668972	0.010729721	-0.06802752
[truncated: 320 more columns]
