# Supplementary material for: Quantification of gene expression patterns to reveal the origins of abnormal morphogenesis
Source: eLife. 2018 Sep 20;7:e36405. doi: 10.7554/eLife.36405 (PMC6199133; doi:10.7554/eLife.36405)
Supplement: Figure 5—source data 1. — This zip archive contains the (i) raw landmark coordinates registered to capture the shape of the limbs and the associated Dusp6 expression domains, as defined in Figure 5—figure supplement 1; (ii) the estimated centroid size and long-centroid size of each structure; (iii) the Procrustes coordinates after Generalized Procrustes Analysis (GPA); and iv) the PC scores resulting from each of the Principal Component Analyses (PCA) displayed in Figure 5. [file elife-36405-fig5-data1.zip › Figure 5-Source data 1/Mid early GENE - scores PCA.txt]

Id	genotype	PC1	PC2	PC3	PC4	PC5
5_DUSP6_10.5_WT_LHL	WT	0.06670290035985366	-0.010303934567155077	-0.019539329948949115	0.01815684394756369	-0.015471406809631348
6_DUSP6_10.5_WT_LHL	WT	0.04568298003136521	0.040780831202861176	0.035789795354411014	-0.003046927837796638	-0.004741058647104083
7_DUSP6_10.5_WT_LHL	WT	0.04346799005922318	0.020046937476900294	-0.01797555412777541	0.009016884927674768	0.019451534089114802
20_DUSP6_10.5_MUT_LHL	MUT	-0.039016795027813744	0.010768010447964327	-0.02420632541498294	-0.02819976009194802	-0.00488633311725337
20_DUSP6_10.5_MUT_RHL	MUT	-0.162505431667762	-0.005630600302043712	0.00806533633447454	0.013210774062865267	2.1854836050606027E-4
21_DUSP6_10.5_MUT_LHL	MUT	0.04566835624513373	-0.05566124425852711	0.017866077802821904	-0.009137815008359085	0.005428716124367906
