# Supplementary material for: Quantification of gene expression patterns to reveal the origins of abnormal morphogenesis
Source: eLife. 2018 Sep 20;7:e36405. doi: 10.7554/eLife.36405 (PMC6199133; doi:10.7554/eLife.36405)
Supplement: Figure 5—source data 1. — This zip archive contains the (i) raw landmark coordinates registered to capture the shape of the limbs and the associated Dusp6 expression domains, as defined in Figure 5—figure supplement 1; (ii) the estimated centroid size and long-centroid size of each structure; (iii) the Procrustes coordinates after Generalized Procrustes Analysis (GPA); and iv) the PC scores resulting from each of the Principal Component Analyses (PCA) displayed in Figure 5. [file elife-36405-fig5-data1.zip › Figure 5-Source data 1/Mid early LIMB - raw coord, centroid size, procrustes coord.txt]

Id	genotype	RawCoord1	RawCoord2	RawCoord3	RawCoord4	RawCoord5	RawCoord6	RawCoord7	RawCoord8	RawCoord9	RawCoord10	RawCoord11	RawCoord12	RawCoord13	RawCoord14	RawCoord15	RawCoord16	RawCoord17	RawCoord18	RawCoord19	RawCoord20	RawCoord21	RawCoord22	RawCoord23	RawCoord24	RawCoord25	RawCoord26	RawCoord27	RawCoord28	RawCoord29	RawCoord30	RawCoord31	RawCoord32	RawCoord33	RawCoord34	RawCoord35	RawCoord36	RawCoord37	RawCoord38	RawCoord39	RawCoord40	RawCoord41	RawCoord42	RawCoord43	RawCoord44	RawCoord45	RawCoord46	RawCoord47	RawCoord48
5_10.5_WT_LHL	WT	3507.34	1597.58	2764.11	3374.63	1270.23	3247.31	3921.24	1653.94	3404.13	3918.14	1499.88	2959.85	3529.38	1738.33	3147.93	3449.230859	1227.39502	3209.682031	3408.684375	1241.333008	3070.861719	3533.4375	1224.110254	3176.859766	3589.612891	1262.950684	3321.673438	3419.75	1298.393945	2947.699023	3541.092578	1257.5625	3033.864844	3646.407031	1255.079199	3210.32207	3713.209375	1322.444727	3362.90625	3452.545313	1376.484082	2867.480273	3586.062891	1315.495313	2952.087695	3695.889844	1300.663086	3093.303711
5_10.5_WT_RHL	WT	3541.12	2919.26	2604.53	3432.28	3417.23	2901.04	3862.33	3050.86	3286.97	3948.83	3046.84	2815.03	3547.67	2915.84	3025.75	3512.650391	3449.515234	2862.901367	3494.5125	3395.65625	2728.491016	3597.057422	3432.649609	2848.061914	3627.230469	3438.857422	3014.572266	3513.1625	3291.755859	2647.864258	3620.935156	3351.255078	2727.563086	3692.391406	3395.280859	2916.879102	3728.154297	3383.921094	3097.028125	3529.548438	3185.321875	2611.383008	3657.343359	3257.692578	2685.982031	3741.508594	3297.665625	2836.925
6_10.5_WT_LHL	WT	1955.29	2234.34	3312.4	1819.51	2322.58	3956.88	2187.61	1696.28	3862.35	1889.72	1821.23	3551.97	2218.77	2152.37	3712.53	1745.506445	2258.746094	3926.882813	1714.108984	2327.783984	3797.749609	1721.686133	2178.254297	3881.085547	1798.522852	2080.685156	3996.576172	1717.983789	2322.13418	3656.535547	1702.799414	2192.895508	3732.677344	1750.836133	2050.386523	3882.060547	1857.288867	1942.810742	3990.646094	1753.212695	2287.156055	3548.135156	1721.256445	2155.876758	3627.657031	1753.998047	2023.857227	3749.761328
6_10.5_WT_RHL	WT	2970.88	2404.84	2992.9	3521.21	2502.22	3226.84	3314.82	1966.61	3538.77	3210.18	2008.57	3073.78	3124.16	2350.08	3409.93	3550.707031	2437.121094	3158.961133	3471.301953	2483.669336	3047.344922	3541.914453	2359.692578	3120.35	3586.246094	2292.055078	3260.025391	3355.607031	2473.407813	2976.629102	3442.967578	2360.870898	3015.195117	3541.650391	2248.899414	3156.967383	3566.979688	2175.454883	3314.816406	3243.755078	2449.227734	2957.003711	3347.971875	2324.678711	2980.356445	3442.034766	2214.824414	3087.789844
7_10.5_WT_LHL	WT	1948.34	1788.21	3505.3	1891.88	2075.7	4067.18	2314.64	1531.29	4133.01	1952.44	1478.4	3876.31	2202.5	1882.42	3813.5	1832.243359	1994.661133	4078.819141	1773.535938	1994.454297	3960.128125	1819.61543	1904.814063	4072.105469	1905.055859	1876.280859	4187.978125	1762.592773	1939.398242	3836.332031	1778.237695	1857.827539	3948.902344	1856.895703	1802.694336	4113.901953	1967.726953	1758.779883	4229.350391	1782.162891	1874.299414	3737.775	1786.531641	1788.360352	3865.276953	1837.191211	1729.173633	4012.443359
7_10.5_WT_RHL	WT	2767.16	1720.74	2899.8	3419.48	1826.59	2825.54	3292.08	1463.97	3444.5	3063.53	1331.84	3036.32	3049.89	1824.56	3222.35	3425.513281	1732.02207	2786.099609	3313.222266	1733.888672	2693.463867	3408.385156	1642.630078	2788.137891	3493.233984	1643.747852	2928.67793	3178.244141	1711.980469	2673.234766	3275.050195	1605.964258	2732.887695	3414.269922	1559.766504	2875.895313	3487.127734	1565.805078	3039.949805	3062.962109	1689.242188	2707.760742	3172.748242	1570.344629	2754.451367	3293.229688	1500.717383	2865.390234
8_10.5_WT_RHL	WT	3527.98	2271.64	3152.58	3845.63	2727.98	3230.04	3729.33	2479.74	3836.34	3807.87	2179.54	3464.71	3496.22	2529.63	3442.4	3919.304297	2663.765234	3232.110547	3883.401172	2577.364453	3124.504883	3958.731641	2593.667383	3260.992969	3964.942188	2665.608398	3406.6125	3822.210547	2475.195508	3082.997461	3916.692578	2478.253711	3189.799805	3975.354297	2553.636133	3366.842969	3972.88125	2617.654883	3531.685156	3746.384375	2395.423438	3079.689258	3868.816406	2388.157422	3189.082617	3939.469531	2436.972266	3342.792578
19_10.5_MUT_LHL	MUT	3961.75	3509.64	3984.6	3859.54	3254.29	4522.67	3629.85	3973.43	4515.1	3994.04	3779.47	4315.72	3663.92	3467.89	4303.09	3934.116797	3320.61875	4536.917188	3999.488281	3279.162891	4414.051953	3972.1125	3407.08125	4526.36875	3860.915234	3513.916406	4654.783984	4040.189063	3297.803125	4300.063281	4039.217578	3407.2625	4399.603125	3959.884375	3542.760938	4558.446484	3817.423047	3687.49375	4649.655469	4046.521484	3343.210938	4203.691797	4068.647266	3455.036719	4319.031641	4013.562109	3571.367188	4447.687891
19_10.5_MUT_RHL	MUT	3236.86	3555.89	3418.59	2590.52	3506.39	3423.59	2750.8	3890.14	3919.89	2959.82	3970.64	3458.22	2970.43	3540.46	3753.47	2589.479883	3582.074219	3368.779688	2698.271094	3562.071094	3268.932031	2616.609766	3656.073047	3357.138281	2539.935742	3679.265234	3494.764844	2827.344141	3579.742188	3237.881445	2739.010742	3674.441016	3282.447656	2611.973633	3740.898438	3418.417188	2543.976563	3763.253125	3576.564453	2939.205664	3598.982422	3248.484766	2838.812891	3710.516406	3273.495703	2723.636719	3787.855078	3378.457422
20_10.5_MUT_LHL	MUT	1394.69	2525.56	3271.26	1149.14	2621.79	3743.29	1394.24	2069.14	3883.23	1208.26	2147.22	3454.72	1482.79	2479.14	3640.19	1088.112988	2563.927344	3710.866016	1084.267773	2596.747461	3574.841016	1063.93584	2491.933008	3681.134375	1107.400488	2428.000586	3827.771875	1114.470117	2586.575	3457.882031	1070.210645	2490.522852	3541.017578	1069.906445	2388.163867	3716.904688	1141.562305	2303.606641	3868.5	1164.436523	2567.572852	3375.542969	1099.019238	2457.56543	3457.013281	1085.280664	2353.974414	3597.220703
20_10.5_MUT_RHL	MUT	2197.34	2323.03	3112.68	2670.75	2167.45	3351.52	2334.18	1843.83	3669.34	2302.12	1854.17	3241.02	2296.19	2233.62	3503.89	2662.601172	2104.016602	3305.042969	2621.455273	2153.539258	3200.747266	2636.38457	2046.291992	3279.689063	2639.795117	1999.749219	3419.845703	2537.801172	2181.100195	3125.385938	2573.048242	2069.125391	3173.960156	2603.480664	1971.236133	3326.751172	2591.014453	1920.010938	3483.678906	2449.695508	2207.868555	3086.299414	2499.041211	2072.111523	3124.854102	2535.911719	1963.266992	3246.578906
21_10.5_MUT_LHL	MUT	2287.16	1972.69	3837.94	2253.09	2318.77	4386.51	2487.91	1591.67	4449.21	2151.05	1736.78	4202.92	2573.77	1977.59	4174.43	2184.017188	2258.789063	4390.789063	2137.029102	2279.188867	4268.699609	2139.950195	2180.081055	4388.621094	2221.433008	2117.776563	4513.78125	2112.950977	2240.733008	4151.3625	2089.085547	2153.369141	4263.361328	2150.578516	2064.072852	4432.236328	2251.742773	1978.869531	4554.875391	2122.130859	2176.510156	4056.40625	2082.664844	2085.25332	4182.446875	2116.658789	1998.15332	4329.416797
21_10.5_MUT_RHL	MUT	3091.95	1608.7	3359.11	3690.84	1488.82	3333.51	3394.54	1264.72	3910.71	3192.04	1209.8	3515.52	3355.53	1640.16	3664.55	3657.413672	1403.533105	3314.640625	3559.770313	1433.736035	3237.990039	3605.153125	1344.246289	3333.908594	3680.897266	1321.438965	3467.507813	3440.936719	1460.565527	3220.12793	3481.309766	1358.345215	3285.938672	3575.008203	1291.533887	3426.197266	3634.825	1257.91543	3577.585938	3335.34375	1480.425684	3238.120703	3380.366797	1364.85332	3299.158594	3453.938672	1281.759375	3409.201563
22_10.5_MUT_LHL	MUT	2642.03	1957.34	4540.58	2723.83	2164.81	5051.81	3086.44	1592.1	5000.93	2724.69	1589.26	4812.21	3001.87	1971.17	4720.66	2676.165039	2088.192773	5064.256641	2590.791797	2109.967578	4957.261719	2660.897461	2003.54707	5058.017188	2793.658398	1967.062109	5154.043359	2554.390625	2075.095117	4842.076172	2586.123633	1975.332813	4941.991406	2712.737891	1897.59082	5079.506641	2864.01582	1842.809375	5152.455859	2536.576367	2035.406836	4743.914453	2568.139844	1920.391406	4856.903906	2665.643555	1835.320898	4975.39375
22_10.5_MUT_RHL	MUT	3448.94	1754.49	3733.61	4054.58	1870.4	3641.3	3969.81	1528.38	4184.55	3699.92	1399.06	3829.31	3709.49	1862.34	3976.54	4056.464844	1774.566406	3610.45	3940.966797	1757.354688	3533.614844	4036.678906	1686.268359	3617.59375	4131.451172	1696.822266	3745.309375	3811.501563	1731.573828	3530.180859	3900.964453	1646.888281	3578.876172	4043.8125	1610.512891	3698.782422	4134.5	1610.279004	3847.870313	3699.435156	1709.224805	3560.644531	3798.826172	1612.361523	3604.641797	3917.074219	1554.192969	3693.672266
[truncated: 410 more columns]
