# Supplementary material for: Quantification of gene expression patterns to reveal the origins of abnormal morphogenesis
Source: eLife. 2018 Sep 20;7:e36405. doi: 10.7554/eLife.36405 (PMC6199133; doi:10.7554/eLife.36405)
Supplement: Figure 5—source data 1. — This zip archive contains the (i) raw landmark coordinates registered to capture the shape of the limbs and the associated Dusp6 expression domains, as defined in Figure 5—figure supplement 1; (ii) the estimated centroid size and long-centroid size of each structure; (iii) the Procrustes coordinates after Generalized Procrustes Analysis (GPA); and iv) the PC scores resulting from each of the Principal Component Analyses (PCA) displayed in Figure 5. [file elife-36405-fig5-data1.zip › Figure 5-Source data 1/Mid early LIMB - scores PCA.txt]

Id	genotype	PC1	PC2	PC3	PC4	PC5	PC6	PC7	PC8	PC9	PC10	PC11	PC12	PC13	PC14
5_10.5_WT_LHL	WT	-0.007377464358527951	0.023192548228268366	0.031210921001430227	0.007971928082894372	0.005272300718794502	-0.003472223989985895	-0.0021025287898012958	-0.012529217833500734	-0.011240746275473692	-0.002256841737246063	-0.013011659815658966	-0.008782679111231474	-0.005668384513377827	-0.0018572049815385571
5_10.5_WT_RHL	WT	0.014527190912343555	0.010968685203417178	0.0228063391093877	0.039034975365309824	0.016258833184274814	0.011664022617661175	-0.006329630373944084	0.005771158860025653	-0.010651613996689097	-0.010995392715615957	0.006553394162614709	0.006090960705029315	0.0048351270091411555	-8.268776427959723E-4
6_10.5_WT_LHL	WT	-0.015939537113957406	0.026888444798538445	0.004251397257312865	0.003775344790806847	-0.027494392637961478	0.0069977680096682945	-0.003021111808888689	0.018595452073503715	-0.008789095556197949	0.009957016405258912	0.006664417900888739	-0.005250430486751513	-0.004456258839237977	0.004103868813394017
6_10.5_WT_RHL	WT	0.01838266940828472	-0.016109202555702484	0.014468284574704058	0.002596415332316573	-0.011566470091303509	0.015284030289352168	-0.010375504683799542	-0.005792003864986754	0.0109246192973699	0.010172338871524567	0.004918805883067435	8.581818271988823E-4	-0.001521170923913311	-0.010017956474284998
7_10.5_WT_LHL	WT	-0.001467397378443704	0.033131582835328785	0.019498470206559346	-0.03995452012051166	-0.02936150191303947	0.009402777656353221	-8.18209029907904E-4	-0.006892299783604502	-0.0013375077444547163	-0.007232687522575778	-0.0034700104187576743	0.005128028286708685	0.007258315388987447	0.002034232565928948
7_10.5_WT_RHL	WT	0.038461325761235246	0.022042613266089073	-0.02875882692957536	0.018811676509467	-0.004265920499297243	-0.0013562942540417456	0.00786844782843705	-0.01855234448891047	0.001757924020554845	0.002080885652844672	0.009369315361742162	-0.007971668132749403	0.005552138116798198	0.0029654097377405718
8_10.5_WT_RHL	WT	0.008151693777017894	-0.005961984258999294	0.01958059698907979	0.00971880662848758	0.011610867092064967	0.023833584235356777	0.009499976665939778	0.002845197451748962	0.01926220285783058	-0.0016189688905422462	-0.00495975837876785	1.9442377487866069E-4	-0.003722102449007367	0.006463821281389521
19_10.5_MUT_LHL	MUT	-0.14048505133299238	-0.03131200232238625	-0.03247272927785134	0.002005334769611949	0.0069780321400346795	0.014210040591325756	-0.0026842104980946864	-0.005114930509244861	-0.0032398254172159853	0.0023327840917458033	-0.0021588366477931094	0.0015095429469446759	0.0014953075464935208	2.0278895138544782E-4
19_10.5_MUT_RHL	MUT	0.07248529375421506	-0.028641179473550757	-0.025543319237618666	0.0029814038185920775	0.003257363735377856	0.005506855734902734	0.009160238691713521	0.006805778124937224	-0.008503990900695523	0.012072467349589175	-0.012704491011809947	0.004078043182652473	0.004258614974137093	-0.0011523331184938024
20_10.5_MUT_LHL	MUT	-0.018921962632324752	-0.06761439493864721	0.021263955927022012	-0.017988463351099045	0.0041834358092375365	-0.010872076799162954	0.018368116211100613	0.009496010492911206	-3.811251769203537E-4	-0.006292704873525985	0.005250513708597766	-0.00678357305536989	0.003351003649725533	-0.003758845033887164
20_10.5_MUT_RHL	MUT	0.03445374589656706	-0.09186680806545998	-0.009817258649516027	0.005534033971330161	-0.016817615167907213	-0.01638909332124634	-0.01343044065762467	-0.00512795296670721	-3.8511083990828775E-5	-0.007229304367239607	1.1556201761805203E-4	0.002931684379169633	-0.0050102239130004255	0.004137145450485434
21_10.5_MUT_LHL	MUT	-0.013470056098239765	0.055049182592279464	-0.02945438072236802	0.014559064237477269	-0.015605414139069138	-0.015184203672264347	0.013103380233172335	0.0042364440558792195	0.005149991778079884	-0.010118132193417334	-0.0019772594561815477	0.005278464655419484	-0.005933797320790042	-0.004662870350590714
21_10.5_MUT_RHL	MUT	0.01759588545926427	0.030223397091459655	-0.026059250398752214	-0.016273261612573742	0.017621208770147345	-0.006614594806872293	-0.019593324939715575	0.012543334992566213	0.008507671587997616	-0.006185315767372389	-0.003962087617297152	-0.007123017770174129	0.0038729218166603757	-8.180196428523846E-4
22_10.5_MUT_LHL	MUT	-0.03509672413284991	0.021783235749745267	0.027873373523915935	0.006263184226991408	0.010346077057281673	-0.03640521928486276	-0.0018502449779344778	-0.0010664929185339224	0.00595473347536649	0.013275987770016198	2.0899672995748934E-4	0.005315788191897089	0.0033638141922645703	0.0024672922776424982
22_10.5_MUT_RHL	MUT	0.028700388078408016	0.01822588184961993	-0.008847573373730362	-0.039035922649100566	0.029583195941364725	0.0033946269938162858	0.002205046129347729	-0.005218133686083535	-0.007374726865561235	0.002037867926555824	0.009163097581779984	0.004526250606377583	-0.00767530473488099	7.195481664773644E-4
