# Supplementary material for: Quantification of gene expression patterns to reveal the origins of abnormal morphogenesis
Source: eLife. 2018 Sep 20;7:e36405. doi: 10.7554/eLife.36405 (PMC6199133; doi:10.7554/eLife.36405)
Supplement: Figure 5—source data 1. — This zip archive contains the (i) raw landmark coordinates registered to capture the shape of the limbs and the associated Dusp6 expression domains, as defined in Figure 5—figure supplement 1; (ii) the estimated centroid size and long-centroid size of each structure; (iii) the Procrustes coordinates after Generalized Procrustes Analysis (GPA); and iv) the PC scores resulting from each of the Principal Component Analyses (PCA) displayed in Figure 5. [file elife-36405-fig5-data1.zip › Figure 5-Source data 1/Mid late GENE - scores PCA.txt]

Id	genotype	PC1	PC2	PC3	PC4	PC5	PC6	PC7	PC8	PC9	PC10	PC11	PC12
5_DUSP6_10.5_WT_LFL	WT	-0.03408379371456567	-0.08826871638198808	-0.041208890043524654	0.016696032537426846	0.017965699454979844	-0.008721150560405838	-0.006454107990397935	-0.009160281930623269	0.012796271749514074	-0.0011909150276737804	0.0015247142865189294	0.004319838064053884
5_DUSP6_10.5_WT_RFL	WT	0.08372143046562615	-0.03008511765640863	-0.002071526916009159	-0.003626771180877741	-0.026631644873184673	-0.001695476968277526	-0.00693611881616812	0.011139961156561212	0.0027165590633775067	0.010567999370956491	0.01425452272547017	-0.007984530815811595
6_DUSP6_10.5_WT_LFL	WT	0.013139176978714926	-0.029630550485666464	-0.021354959914474076	0.024404081299765058	-0.019733072735930696	-0.0031463933950835396	0.027397450943062226	0.007532982076572576	-0.017549440821093668	-0.006391362151280527	-0.004412402106345728	7.18711929367206E-4
6_DUSP6_10.5_WT_RFL	WT	0.09743205293370785	0.004312610596767424	0.015059923731112371	-0.017074537977703412	-0.006591265912859025	-0.007483819451749099	-5.201526503725783E-4	0.01428353226309897	0.01722660631652733	-0.012510729727770443	-0.009855801132652612	0.0023618795224504244
7_DUSP6_10.5_WT_LFL	WT	-0.08411034616358944	-0.017308976229479925	0.02964379411710955	-0.02290268189986164	-0.0080614496894243	-0.021531816803007198	-0.0024591363828030074	0.006887966515363371	-0.005382161424692785	0.011625300521099474	-0.0034856128619788376	0.012386088549243198
7_DUSP6_10.5_WT_RFL	WT	0.009697623712174685	-0.023865667225905076	0.032513663616402344	0.013454581291086483	0.014767741239665583	3.271393893439014E-4	3.9112114809394815E-4	-0.008554593151399132	-0.0011038633090467544	0.009127589824253381	-0.013369130405439689	-0.014158684125765425
8_DUSP6_10.5_WT_LFL	WT	-0.08456649353288123	-0.02184532873263964	0.02013779202287504	-0.017672671551108153	0.001312572967712635	0.0026845171763330514	-0.018308194886381985	-9.848380402684116E-5	-0.01124033147046133	-0.016711367752144744	0.005838221890849878	-0.006765262761080896
19_DUSP6_10.5_MUT_RFL	MUT	-0.022324926791658945	0.017925504604434234	-0.012963597345336017	-0.0014276046975091204	-0.03458631425469938	0.035135684646222264	-0.011035848699226147	-0.015841113572686305	0.0028279500386105996	0.002013772524332214	-0.006429465700470395	0.0044464308910810825
20_DUSP6_10.5_MUT_LFL	MUT	-0.07979779256368735	0.08597232814578465	-0.012579134093780937	0.02436129685923532	-0.011403639934268192	-0.028234343914463354	0.0012727213991117396	-0.004745929128258896	0.008852148964540604	-0.0012447241426784667	0.002541816846955731	-0.004988299798176967
20_DUSP6_10.5_MUT_RFL	MUT	0.0397975540216756	0.03462136806829575	0.011845973179791048	0.0445564326313811	0.02314460708994594	0.014153489803052461	-0.016947216005753385	0.01443945106964101	-0.006049345664241385	0.0012685191668032909	0.002255022148760123	0.007463977187311467
21_DUSP6_10.5_MUT_LFL	MUT	-0.0821881054260801	0.021890810793276427	-0.019347775552495474	-0.025477432275802056	0.02172845256358929	0.025593674243938862	0.018909260439266887	0.01630212807030134	0.00660225235744254	0.004009982763817661	0.0020722477833597414	-0.003566098200482654
21_DUSP6_10.5_MUT_RFL	MUT	0.04820532466493993	0.006633204603631501	0.04101514217042374	-0.001378707368428782	0.009702772639238645	0.004845353786924533	0.021770159631687647	-0.021578150277834034	0.003346088532084172	-0.0028158045582652586	0.010989434256609658	0.005419085157494704
22_DUSP6_10.5_MUT_RFL	MUT	0.09507829541562346	0.039648529899897776	-0.040690404972093745	-0.03391201766760391	0.01838554144523432	-0.011926857952828508	-0.007079938130119381	-0.010607469286710048	-0.01304273433256091	0.0022517391885508095	-0.0019235677316368762	3.468644003154559E-4
