# Supplementary material for: Quantification of gene expression patterns to reveal the origins of abnormal morphogenesis
Source: eLife. 2018 Sep 20;7:e36405. doi: 10.7554/eLife.36405 (PMC6199133; doi:10.7554/eLife.36405)
Supplement: Figure 5—source data 1. — This zip archive contains the (i) raw landmark coordinates registered to capture the shape of the limbs and the associated Dusp6 expression domains, as defined in Figure 5—figure supplement 1; (ii) the estimated centroid size and long-centroid size of each structure; (iii) the Procrustes coordinates after Generalized Procrustes Analysis (GPA); and iv) the PC scores resulting from each of the Principal Component Analyses (PCA) displayed in Figure 5. [file elife-36405-fig5-data1.zip › Figure 5-Source data 1/Mid late LIMB - raw coord, centroid size, procrustes coord.txt]

Id	genotype	RawCoord1	RawCoord2	RawCoord3	RawCoord4	RawCoord5	RawCoord6	RawCoord7	RawCoord8	RawCoord9	RawCoord10	RawCoord11	RawCoord12	RawCoord13	RawCoord14	RawCoord15	RawCoord16	RawCoord17	RawCoord18	RawCoord19	RawCoord20	RawCoord21	RawCoord22	RawCoord23	RawCoord24	RawCoord25	RawCoord26	RawCoord27	RawCoord28	RawCoord29	RawCoord30	RawCoord31	RawCoord32	RawCoord33	RawCoord34	RawCoord35	RawCoord36	RawCoord37	RawCoord38	RawCoord39	RawCoord40	RawCoord41	RawCoord42	RawCoord43	RawCoord44	RawCoord45	RawCoord46	RawCoord47	RawCoord48
5_10.5_WT_LFL	WT	2848.95	1607.59	3850.7	2792.64	1498.88	3233.91	2240.7	1791.87	3611.62	2489.77	1501.32	3720.67	2689.2	1833.68	3597.62	2755.86875	1440.483398	3272.194922	2865.836719	1401.84248	3360.750391	2708.023047	1415.115918	3326.223047	2577.316992	1491.393262	3251.999023	2918.855273	1400.984668	3488.461719	2778.050586	1386.228223	3451.239453	2600.073047	1444.901855	3362.426172	2454.438281	1535.819336	3302.735547	2928.955273	1431.68418	3603.429688	2780.410156	1396.75459	3559.088672	2625.634375	1440.616992	3491.044531
5_10.5_WT_RFL	WT	3050.95	3281.33	4311.54	2993.22	3554.86	3728.21	2381.85	3446.46	4197.79	2764.21	3520.41	4305.02	2762.38	3217.75	4058.17	2985.782617	3609.476172	3792.792188	3105.203711	3562.132422	3868.195703	2955.22793	3640.773438	3866.957813	2789.98418	3666.829297	3800.861328	3157.129492	3496.605859	3978.9625	3037.669336	3588.882031	3984.604688	2842.08418	3660.695313	3925.905859	2654.775586	3681.216406	3881.334766	3162.961719	3435.342578	4080.511328	3042.271289	3543.364453	4085.630859	2878.617188	3608.603906	4054.88125
6_10.5_WT_LFL	WT	2033.48	2633.42	4369.02	1947.69	2595.49	3713.16	2023.31	3204.18	4085.33	1835.77	2922.92	4265.88	2189.59	2829.75	4069.94	1865.82832	2612.994922	3755.403906	1858.806641	2505.389063	3853.308594	1817.179102	2656.531836	3817.420313	1848.754102	2797.327148	3733.886328	1879.480664	2479.125977	3990.403516	1819.724805	2600.04043	3957.785547	1811.29043	2771.61875	3859.887109	1837.285547	2930.111523	3790.917969	1911.307227	2499.749023	4110.463281	1846.081055	2622.958398	4069.355078	1819.574219	2763.522852	4003.911719
6_10.5_WT_RFL	WT	3488.53	2834.72	4670.66	3665.41	2859.85	3952.45	3497.72	3461.03	4430.69	3679.63	3125.47	4563.7	3365.59	3041.88	4312.99	3742.053125	2884.176367	4002.013672	3752.303125	2777.336133	4103.053125	3782.157422	2929.217578	4076.022266	3743.463672	3072.606641	3998.523438	3737.354297	2736.195313	4243.289844	3786.803516	2861.861523	4219.817578	3782.099219	3043.477539	4130.457031	3731.287109	3208.23418	4072.673438	3700.15	2737.961328	4373.396484	3756.0375	2868.516406	4340.362109	3767.691016	3018.791992	4277.917969
7_10.5_WT_LFL	WT	2414.23	2591.56	4351.63	2150.14	2271.01	3884.26	2306.08	2950.82	3875.56	2148.83	2766.52	4173.16	2478.47	2613.9	4022.13	2077.058008	2306.489453	3917.899609	2094.518164	2283.119141	4044.196875	2045.785547	2376.084961	3954.137891	2060.545313	2445.75332	3819.767578	2145.290625	2322.633398	4152.494141	2080.963672	2400.706055	4084.364453	2040.553711	2488.462305	3936.400781	2052.498633	2580.174805	3805.434375	2203.570508	2385.006055	4233.182031	2123.106055	2463.368359	4160.628516	2083.193555	2547.024219	4049.630469
7_10.5_WT_RFL	WT	3878.39	2748.64	4134.08	3954.35	2506.36	3479.22	3843.93	3222.19	3678.69	4052.66	2955.06	3889.45	3698.92	2825.09	3771.18	4037.497266	2547.415039	3504.028516	4053.785938	2496.898242	3630.921094	4077.505469	2612.765234	3542.724609	4036.254297	2706.531836	3423.352734	4041.552734	2512.037891	3765.90625	4082.971875	2609.863086	3687.714063	4081.531641	2728.204492	3539.248438	4034.730859	2849.904883	3426.653516	4015.148047	2559.044531	3879.36875	4075.789063	2657.7125	3790.715625	4094.578516	2762.622461	3674.087891
8_10.5_WT_LFL	WT	2042.41	3055.53	4100.42	2019.73	2526.97	3718.01	1969.86	3251.99	3469.13	1825.99	3133.76	3804.5	2252.91	3016.54	3758.1	1935.280078	2565.186914	3727.271484	1940.869141	2585.1	3866.501172	1884.981836	2638.974414	3730.4375	1881.12207	2655.048242	3568.514844	1962.09043	2668.974219	3969.721875	1885.350977	2710.163867	3858.147266	1844.891797	2737.537695	3668.242188	1846.457227	2788.275	3497.387109	1988.647852	2767.210938	4035.4125	1892.729297	2806.312305	3915.114844	1849.668359	2843.394922	3763.534375
8_10.5_WT_RFL	WT	3527.2	3899.04	3990.1	3834.25	3458.18	3492.72	3429.53	4142.9	3380.06	3623.01	4073.58	3701.32	3414.28	3732.79	3597.78	3885.517578	3540.226563	3511.339453	3903.889844	3541.507422	3661.508594	3897.450391	3633.224219	3526.398047	3843.425391	3651.997656	3365.047266	3856.344531	3599.505859	3786.891797	3875.153906	3687.054297	3673.051953	3854.326563	3740.966406	3477.834375	3800.198438	3792.110156	3314.219531	3784.646094	3673.510156	3871.215625	3815.819531	3763.975	3749.073828	3809.792188	3826.192578	3595.146094
19_10.5_MUT_LFL	MUT	3313.26	2766.11	5039.03	3738.36	2862.45	4541.88	3321.88	2273.85	4637.25	3470.28	2442.63	4921.39	3315.25	2716.91	4647.71	3786.341016	2807.140234	4596.789063	3761.373438	2876.814648	4713.959375	3778.13125	2739.297266	4649.888672	3765.105859	2642.388672	4529.139453	3679.068359	2890.116992	4816.582031	3719.264844	2765.490234	4777.321094	3742.862109	2626.720117	4652.191797	3710.100391	2509.439063	4538.866406	3584.880859	2872.038477	4893.648047	3641.948828	2738.419531	4856.046094	3665.260547	2615.780273	4766.541406
19_10.5_MUT_RFL	MUT	1886.25	3027.83	4791.56	1679.0	3191.35	4118.07	1750.34	2546.47	4391.13	1615.33	2825.83	4611.3	1963.6	2903.6	4398.5	1609.635156	3159.818555	4172.908984	1613.936523	3235.522852	4298.552344	1573.141016	3107.654297	4231.852344	1587.62334	3001.121484	4122.007422	1647.907813	3237.149805	4435.293359	1585.522656	3134.421289	4379.201953	1555.004004	3000.849805	4248.036328	1570.373047	2869.058594	4143.063281	1694.39707	3193.307617	4544.399219	1616.612305	3096.516406	4483.846875	1576.888574	2988.776172	4386.40625
20_10.5_MUT_LFL	MUT	1808.63	3041.48	4464.95	1612.43	3077.96	3984.03	2075.87	3462.05	4121.21	1821.29	3373.39	4349.79	2010.63	3065.53	4201.73	1578.374316	3148.782422	4023.868359	1543.65	3101.910742	4124.264844	1587.091797	3207.300586	4066.607031	1652.108398	3270.823047	3975.878516	1561.766797	3079.203906	4225.571484	1582.166504	3182.999414	4179.844141	1639.002148	3290.055859	4075.304688	1729.544531	3363.859766	3995.691016	1617.563281	3065.329297	4303.553516	1618.555371	3186.87168	4259.342188	1665.805859	3286.28125	4181.890234
20_10.5_MUT_RFL	MUT	3131.93	2497.39	4585.1	3386.68	2360.96	4047.98	3480.52	2930.84	4287.48	3464.94	2671.76	4500.05	3133.99	2675.31	4286.58	3442.905859	2365.56582	4106.778906	3397.442969	2299.774805	4205.559375	3478.510938	2396.920117	4165.913281	3513.387109	2491.30293	4081.965234	3348.866406	2302.168164	4319.553516	3436.797266	2374.214453	4286.942188	3520.398828	2480.473047	4191.271484	3559.090234	2597.31582	4114.390234	3304.460547	2342.914453	4413.401563	3407.115625	2406.588477	4378.474609	3488.262891	2495.353711	4307.898438
21_10.5_MUT_LFL	MUT	3142.06	2658.25	4725.23	2717.59	2561.29	4257.39	3285.46	3037.94	4274.12	3051.91	2986.83	4526.24	3222.84	2632.05	4394.3	2704.608594	2642.344141	4294.183203	2700.41543	2612.555859	4415.098828	2732.014844	2713.532031	4323.867969	2783.118359	2757.371289	4192.876953	2764.595313	2604.801953	4521.864844	2773.204883	2709.765234	4448.558594	2810.249609	2792.146875	4297.576563	2867.987109	2861.951172	4170.6125	2846.212109	2617.878906	4601.201953	2843.150781	2735.857813	4520.433594	2871.520117	2819.955469	4403.418359
21_10.5_MUT_RFL	MUT	4397.79	1927.14	4543.07	4403.44	1669.64	3926.26	4642.99	2324.62	4091.65	4710.91	2082.49	4369.19	4321.01	2071.14	4216.86	4498.49375	1663.625586	3959.358984	4489.369141	1606.205176	4101.170313	4563.636328	1708.845898	4007.249609	4573.694531	1806.695508	3880.433594	4481.576563	1626.375684	4244.378125	4567.284375	1704.618555	4164.930859	4622.807422	1813.447266	4007.260547	4648.484375	1930.692188	3886.692578	4472.986328	1692.516211	4356.493359	4577.174609	1759.71582	4272.217578	4639.977734	1850.930469	4151.103125
22_10.5_MUT_LFL	MUT	3313.12	2625.1	5168.24	2855.2	2474.59	4725.02	3178.41	3082.8	4762.13	3086.1	2938.14	5069.35	3314.84	2702.83	4795.11	2814.684766	2514.848828	4797.917188	2868.110938	2437.994922	4917.950391	2821.020313	2578.552148	4858.046875	2798.288867	2675.438477	4740.958594	2962.033984	2429.511719	5026.312891	2895.43418	2556.830859	4987.959375	2837.133594	2693.445117	4864.042578	2832.157617	2807.640234	4748.052344	3063.328125	2466.816797	5088.541797	2978.44082	2595.290039	5056.155469	2932.92793	2716.055664	4961.294922
22_10.5_MUT_RFL	MUT	4819.38	2623.55	4653.5	4845.65	2468.43	3968.07	4799.49	3150.84	4298.53	4983.02	2880.44	4485.82	4638.45	2747.44	4310.14	4929.172266	2496.541602	3999.517578	4956.441406	2407.227539	4116.382422	4984.899609	2552.01875	4050.603125	4936.405078	2678.5625	3950.138281	4958.423438	2397.727344	4266.273047	5003.256641	2516.647656	4203.468359	4998.747656	2676.252148	4073.855469	4954.79375	2827.961719	3983.680078	4938.935547	2432.739453	4392.793359	4997.370703	2552.985352	4321.555859	5008.298047	2687.854688	4224.522656
[truncated: 410 more columns]
