# Supplementary material for: Quantification of gene expression patterns to reveal the origins of abnormal morphogenesis
Source: eLife. 2018 Sep 20;7:e36405. doi: 10.7554/eLife.36405 (PMC6199133; doi:10.7554/eLife.36405)
Supplement: Figure 5—source data 1. — This zip archive contains the (i) raw landmark coordinates registered to capture the shape of the limbs and the associated Dusp6 expression domains, as defined in Figure 5—figure supplement 1; (ii) the estimated centroid size and long-centroid size of each structure; (iii) the Procrustes coordinates after Generalized Procrustes Analysis (GPA); and iv) the PC scores resulting from each of the Principal Component Analyses (PCA) displayed in Figure 5. [file elife-36405-fig5-data1.zip › Figure 5-Source data 1/Mid late LIMB- scores PCA.txt]

Id	genotype	PC1	PC2	PC3	PC4	PC5	PC6	PC7	PC8	PC9	PC10	PC11	PC12	PC13	PC14	PC15
5_10.5_WT_LFL	WT	-0.05511971899915934	0.03953502631869678	0.025081496960102322	0.021369265686329263	0.008090099949233969	-1.0661213492906802E-4	-0.011940633244918626	-0.002719377326863765	-0.011324279260495592	-0.002612042431304905	-6.174537660103068E-4	-0.00232675168988084	-7.783666483891279E-4	-0.006530330989928246	0.003353916735688854
5_10.5_WT_RFL	WT	-0.03753786599626199	0.05284513428424988	0.012234619229857078	0.005566391747713162	-0.0024406598534981437	0.020449214181863143	0.007995711831434858	0.0013917676422239176	0.006514808025592828	0.0021317652893563894	0.0020759154989413537	0.002229080357332087	2.9214079143804942E-5	0.008588817699504255	-0.0030730665415871355
6_10.5_WT_LFL	WT	0.009618525858089408	0.01826395603011391	-0.001562238476942531	-0.011439751153993415	0.014334176497059167	-0.010639193128262595	0.011021785851255263	0.005167328545704804	0.005269055695119279	2.5479693326839486E-4	-0.009150772910046906	0.008308698441380272	-0.010320436955552847	-0.003407987092080311	-5.259434635731429E-4
6_10.5_WT_RFL	WT	0.04597431394431551	0.014366725925702213	0.004312034804168854	0.01122168173029691	-0.013034645981898761	-0.015036338741204408	-1.5417343236534125E-4	-0.008941354866303073	4.585405282228902E-4	-0.004744490357631466	-0.00398008888864447	0.0042108445409908485	0.0026575486367752445	0.0064926883738816565	0.007753809904218459
7_10.5_WT_LFL	WT	-0.010680816781850374	-0.0034824384240288936	-0.019803293684396348	0.033287167670118176	0.006717139977866465	-0.018340122484383756	0.008893707555018051	-0.0014397959132010345	0.008859158423337928	0.004588207539703652	0.013649887609913789	-9.638364459645329E-4	2.8665390464154234E-4	-0.001706207585749805	-9.381537591036883E-4
7_10.5_WT_RFL	WT	0.023019770929653405	-0.010719857123236984	-0.003198091276903788	0.022044898895122813	-0.0046106310500705705	0.008364444883113475	-0.004632414692647663	0.014178123375422652	0.013570159897834068	2.387158150040541E-4	-0.010163620449675446	-0.010087482501349233	0.0013487853224632012	-0.0018209879442151414	0.0011680265158231715
8_10.5_WT_LFL	WT	-0.026992870615067274	0.0039009425240330163	-0.01852537562280426	-0.029137877392007013	-0.012883027562514996	0.008967564469861517	-0.01155303754985368	-0.009781835627508699	0.014115341704774976	0.002995849270830663	0.002568189892043886	0.0041936836146772745	0.0021277143803612193	-0.0057248702892195805	0.0027833349102434667
8_10.5_WT_RFL	WT	0.043833397365411156	0.017575041578368672	-0.007201040370202931	-0.01130436053211666	-0.014587346764421341	5.49089396558577E-4	-0.0021840472548890176	-0.008442005486195392	-0.004159610769047542	-0.007661113155100719	0.005068577535280945	-0.010056930671601119	-0.008781857036747375	-2.4231112265245695E-4	-0.0037425229417287547
19_10.5_MUT_LFL	MUT	0.018674593573667488	0.003916567277007347	-0.005618728364356365	-0.015509147557601473	-0.009863691815219082	-5.393108491635774E-4	-0.004957398099275527	0.019601776190991547	-0.011859356627047016	0.011992387216072176	0.006703590107418914	9.316180483661509E-4	-0.0017150442191214454	0.0013370422024268198	0.0034713283932485384
19_10.5_MUT_RFL	MUT	0.03896284608150246	-0.03542342153424147	0.019164173250598496	0.013566053902816217	0.003725464582939939	0.009743519584709048	-0.015072865266558644	0.005251112311658873	0.0011874794329615917	-0.008901049491041257	0.005868835949992868	0.010340909789048202	-2.1182824530714271E-4	-3.4523982179240686E-4	-0.003501585788282657
20_10.5_MUT_LFL	MUT	-0.07457261357817155	-0.034829637543682124	0.0028253379354231884	-0.007873506406160377	-0.022697835555756597	-0.010161007726673348	0.01196277870383991	0.00760649741313231	-0.003739563116060413	-0.009707625976534498	-0.0019774941789990875	5.411023624064112E-4	0.0017493654050664033	2.2084590475729063E-5	-0.0015941001125734948
20_10.5_MUT_RFL	MUT	-0.009663057494244702	-0.052140254680971325	0.0326542620567246	0.002881189484669032	-0.0022253655536736555	4.011628688675019E-4	3.4709507880944395E-4	-0.013548905477917601	-0.001118998129157036	0.014027959883702156	-0.003761677682287277	-0.00205161561417269	-0.0036190887246276074	0.001928427208084917	-0.0011906114309914342
21_10.5_MUT_LFL	MUT	-0.010780931239342846	-0.01591336473088681	-0.054318914243451595	0.015836071036138797	0.006873283282654259	0.012366068179700639	-0.0016791793204401595	-0.0062668918388777235	-0.012728493091022683	7.673897767733262E-4	-0.006597803016724186	0.0025846516098406063	3.7491684965644306E-4	0.001792128576454361	-0.00116764128928887
21_10.5_MUT_RFL	MUT	0.023938182959330843	-0.01978016791097286	0.008941098964418474	-0.015292284095177413	0.018560976214228163	0.017058259853766314	0.021430405524977582	-0.0018186370792134907	-0.002654641309419751	-0.004835486501829807	0.0047706371581681594	-0.0034204865273841107	0.003228745156877398	-0.0023100707335829093	0.005101663254455122
22_10.5_MUT_LFL	MUT	-0.0232126023568803	-0.005966480411099205	-0.00291812866829342	-0.02723215551626697	0.02702349647104177	-0.01497066005412018	-0.014684470807808856	0.0017683420027059331	0.002768127914304719	-0.0030285121571049503	-2.5524514807334447E-4	-0.005391590274370828	0.0028722685820328268	0.00628635722169231	-0.0011610559313746933
22_10.5_MUT_RFL	MUT	0.0445388463490079	0.02785222842094789	0.007932787506058275	-0.007983637499881064	-0.0029814328379705623	-0.008106078299703052	0.005206735123422131	-0.0020061438657592704	-0.005157729319898069	0.004493248345836826	-0.004201477711298797	9.581049606814004E-4	0.010751409512727404	-0.004359540293299089	-0.006737398455173798
