# Supplementary material for: Quantification of gene expression patterns to reveal the origins of abnormal morphogenesis
Source: eLife. 2018 Sep 20;7:e36405. doi: 10.7554/eLife.36405 (PMC6199133; doi:10.7554/eLife.36405)
Supplement: Figure 5—figure supplement 2—source data 1. — This zip archive contains the i) raw landmark coordinates registered to capture the shape of the hindlimbs and the associated Dusp6 expression domains, as defined in Figure 5—figure supplement 1; ii) the estimated centroid size and long-centroid size of each structure; iii) the Procrustes coordinates after Generalized Procrustes Analysis (GPA); and iv) the PC scores resulting from each of the Principal Component Analyses (PCA) displayed in Figure 5—figure supplement 2. [file elife-36405-fig5-figsupp2-data1.zip › Figure 5 supplement 2-Source data 1/Hindlimb LATE GENE - raw coord, centroid size, procrustes coord.txt]

Id	genotype	RawCoord1	RawCoord2	RawCoord3	RawCoord4	RawCoord5	RawCoord6	RawCoord7	RawCoord8	RawCoord9	RawCoord10	RawCoord11	RawCoord12	RawCoord13	RawCoord14	RawCoord15	RawCoord16	RawCoord17	RawCoord18	RawCoord19	RawCoord20	RawCoord21	RawCoord22	RawCoord23	RawCoord24	RawCoord25	RawCoord26	RawCoord27	RawCoord28	RawCoord29	RawCoord30	RawCoord31	RawCoord32	RawCoord33	RawCoord34	RawCoord35	RawCoord36	RawCoord37	RawCoord38	RawCoord39	RawCoord40	RawCoord41	RawCoord42	RawCoord43	RawCoord44	RawCoord45	RawCoord46	RawCoord47	RawCoord48
12_DUSP6_11.5_WT_LHL	WT	-0.092890357	0.139010867	0.002062748	-0.116666479	0.076985951	0.022858175	-0.119006803	0.0427093	0.028566531	-0.116390817	-0.004626651	0.025373087	-0.070132282	-0.048252834	0.020228769	-0.006714128	-0.057625362	0.020280714	0.053378326	-0.043185132	0.022777734	0.098162493	-0.004849653	0.026200168	0.113420692	0.039676338	0.030303588	0.123770442	0.073495734	0.027558652	0.141219161	0.107459034	0.016718828	0.138794969	0.088928473	-0.018691171	0.104055629	0.062260351	-0.041526605	0.082206424	0.019319765	-0.043137948	0.054159874	-0.018728099	-0.045020359	-0.001647616	-0.037579365	-0.040479776
12_DUSP6_11.5_WT_RHL	WT	-0.098353394	0.138084909	9.89E-4	-0.112306305	0.077914572	-0.026990876	-0.114898389	0.043189035	-0.03026428	-0.110568419	6.12E-4	-0.033076991	-0.071068912	-0.044871231	-0.029417181	-0.008398784	-0.051490757	-0.034194281	0.047390022	-0.032696776	-0.042005031	0.085750195	0.007427498	-0.045546049	0.101500843	0.046921815	-0.04466197	0.125283179	0.087308386	-0.040483516	0.151170036	0.102720265	-0.007055971	0.13958226	0.085652888	0.016738763	0.110784028	0.04853755	0.031156419	0.094154591	0.011179576	0.030552387	0.054864163	-0.021961064	0.041377994	-0.003200491	-0.032989364	0.042164778
13_DUSP6_11.5_WT_LHL	WT	-0.099032251	0.138747734	-0.001710694	-0.107100438	0.081592843	0.031087301	-0.119361081	0.045453936	0.037652946	-0.121619202	3.11E-4	0.040297989	-0.087308077	-0.054998992	0.03664321	-0.013247137	-0.072895193	0.040525281	0.052427244	-0.048514607	0.045722454	0.093842007	-3.93E-4	0.0470484	0.095818792	0.047825473	0.049093925	0.126035631	0.079321671	0.040545409	0.143389465	0.096068682	0.023023817	0.153893004	0.106822055	-0.002071453	0.109626989	0.06655665	-0.042549624	0.074062082	0.028747535	-0.043408014	0.044684296	-6.3E-4	-0.044869605	0.007713433	-0.032166228	-0.043452496
13_DUSP6_11.5_WT_RHL	WT	-0.103919505	0.143969132	0.001772974	-0.120745201	0.079729805	-0.026098981	-0.115730786	0.043337386	-0.025639455	-0.108907507	0.002472612	-0.027962229	-0.070973053	-0.043431988	-0.028646465	-0.005453557	-0.054553443	-0.033471863	0.055027111	-0.034159373	-0.039362305	0.097087986	0.004526493	-0.037922044	0.113326865	0.044322422	-0.03715597	0.136576734	0.089404367	-0.035327809	0.163671717	0.102771808	-0.002184526	0.142558057	0.089819163	0.025945417	0.103657869	0.058140543	0.042269914	0.068214221	0.024076768	0.04560153	0.048350424	-0.020177344	0.045363389	-0.007699046	-0.067724015	0.030089629
18_DUSP6_11.5_MUT_LHL	MUT	-0.088869378	0.136643681	0.00304805	-0.098664231	0.070952867	0.026490544	-0.114152325	0.039045515	0.024706041	-0.116908262	0.003199194	0.023852015	-0.084269298	-0.050228152	0.025810027	-0.011187863	-0.057097459	0.037242612	0.045940257	-0.031497255	0.043768862	0.079123273	0.010344285	0.048894174	0.101946864	0.048360699	0.044622494	0.121771347	0.079894566	0.037759045	0.142901117	0.101588504	0.023234147	0.155557684	0.102460034	-0.006411312	0.114020403	0.072662998	-0.046063582	0.067465025	0.036793626	-0.048140372	0.035683867	0.01206684	-0.045749231	-2.21E-4	-0.003800178	-0.049626856
18_DUSP6_11.5_MUT_RHL	MUT	-0.099135307	0.119855032	-0.006816021	-0.096674667	0.075946891	-0.029682131	-0.108245823	0.036145128	-0.030280388	-0.108399686	-0.003673382	-0.029825125	-0.065082664	-0.047756218	-0.024980815	-0.003274438	-0.045022145	-0.027241022	0.045429743	-0.02375305	-0.032263481	0.07614031	0.012286914	-0.03786636	0.105105192	0.045247774	-0.037013446	0.133112779	0.07997703	-0.031563139	0.158613975	0.09837783	-0.007493063	0.14909813	0.092994876	0.020106666	0.107466921	0.071471619	0.043726457	0.06415173	0.043973681	0.050969569	0.030229002	0.018446462	0.051265524	-0.004328423	-0.006915254	0.054710128
19_DUSP6_11.5_MUT_LHL	MUT	-0.107517409	0.132397737	-4.81E-4	-0.119114338	0.083332471	0.031279094	-0.124606961	0.043148432	0.039629345	-0.12078804	-0.006066806	0.038209553	-0.076825958	-0.053855147	0.033142642	-0.006991139	-0.064504839	0.028871355	0.052405176	-0.038094624	0.032445052	0.094615403	-0.003624467	0.028319095	0.117086976	0.036395877	0.029716541	0.131590743	0.068170182	0.026725588	0.139764781	0.092793223	0.020228887	0.157069962	0.098896536	-0.009017221	0.117593787	0.068943799	-0.05139468	0.067962354	0.037484779	-0.051832401	0.031199516	0.009066243	-0.049188863	-0.00281783	-0.017926872	-0.043178389
19_DUSP6_11.5_MUT_RHL	MUT	-0.091445079	0.13314063	-3.15E-4	-0.10342267	0.076680688	-0.029168124	-0.112885266	0.039316074	-0.024715936	-0.111221108	0.001619734	-0.023065162	-0.077947762	-0.048202951	-0.021513002	-0.009954051	-0.058484026	-0.030596243	0.050880825	-0.039594435	-0.036058804	0.087453585	0.002013075	-0.040380818	0.100306434	0.042380807	-0.044965903	0.117292302	0.081533947	-0.040811969	0.143967163	0.109923905	-0.017256385	0.147378387	0.105949294	0.006225502	0.109698575	0.084655197	0.042669215	0.060395931	0.043158956	0.04865674	0.036124063	0.007348779	0.049152545	0.008054477	-0.023405073	0.04958725
20_DUSP6_11.5_MUT_RHL	MUT	-0.095110256	0.1245892	-0.00678657	-0.104184384	0.070565321	-0.020300152	-0.110481597	0.039344096	-0.02196892	-0.111464366	-0.002399908	-0.025175393	-0.067021137	-0.046050378	-0.028091152	-0.004011373	-0.04825889	-0.034551959	0.046788292	-0.022874382	-0.038910766	0.077627779	0.012628054	-0.041522732	0.104576046	0.0490924	-0.040908659	0.132946667	0.081669508	-0.029651995	0.158080378	0.101766347	-0.008153492	0.150052501	0.088388545	0.027596283	0.113024265	0.054102947	0.041564724	0.078509963	0.030757463	0.047717821	0.039447855	0.010236748	0.051901216	3.7E-4	-0.01092302	0.052887538
21_DUSP6_11.5_MUT_RHL	MUT	-0.100683092	0.117295756	-0.004507213	-0.090274898	0.087154806	-0.031524859	-0.098965215	0.039319375	-0.037476934	-0.100778264	0.002618106	-0.041977629	-0.07451778	-0.054956283	-0.036234917	0.002335632	-0.054499911	-0.030488842	0.042800391	-0.019024775	-0.040957725	0.073899367	0.016562856	-0.041521573	0.095526961	0.046661186	-0.041949536	0.120572421	0.087604688	-0.042568197	0.158062583	0.10185901	-0.016435124	0.1643971	0.106718435	0.007596534	0.116993431	0.078502864	0.045671187	0.071671712	0.044868662	0.05476435	0.033146666	0.020830045	0.054736039	-0.006784626	0.004743087	0.056531299
[truncated: 320 more columns]
