# Supplementary material for: Quantification of gene expression patterns to reveal the origins of abnormal morphogenesis
Source: eLife. 2018 Sep 20;7:e36405. doi: 10.7554/eLife.36405 (PMC6199133; doi:10.7554/eLife.36405)
Supplement: Figure 5—figure supplement 2—source data 1. — This zip archive contains the i) raw landmark coordinates registered to capture the shape of the hindlimbs and the associated Dusp6 expression domains, as defined in Figure 5—figure supplement 1; ii) the estimated centroid size and long-centroid size of each structure; iii) the Procrustes coordinates after Generalized Procrustes Analysis (GPA); and iv) the PC scores resulting from each of the Principal Component Analyses (PCA) displayed in Figure 5—figure supplement 2. [file elife-36405-fig5-figsupp2-data1.zip › Figure 5 supplement 2-Source data 1/Hindlimb LATE GENE - scores PCA.txt]

Id	genotype	PC1	PC2	PC3	PC4	PC5	PC6	PC7	PC8	PC9
12_DUSP6_11.5_WT_LHL	WT	-0.034987641839939944	-0.0059056970182514625	0.02309078663749432	0.03263302754702855	-0.0016251840082977696	-0.023070320412937762	0.0010750333995515773	0.008945226278918219	0.011713679947769041
12_DUSP6_11.5_WT_RHL	WT	-0.04016384596930354	-7.640385192050007E-4	0.03243341112655751	-0.022154266649080986	0.016168693394615966	-0.013894834022661348	-0.015134459862588405	-0.009909291257800677	-0.008176168573397445
13_DUSP6_11.5_WT_LHL	WT	0.003425004845097505	-0.04404687087115284	0.00517157894017311	-0.008009750363016424	0.023415611434263087	0.013122468828415767	0.019676685840024532	-0.007287767807884825	0.005063631911550133
13_DUSP6_11.5_WT_RHL	WT	-0.10759085153798677	0.013029911784417422	-0.029401407389583425	-0.020818039820022626	-0.017060152421454824	0.005173192376830078	0.004317437072195622	7.823415920101607E-4	0.0031998347986207983
18_DUSP6_11.5_MUT_LHL	MUT	0.04258995230224448	-0.02385188321363074	0.008990863944123264	-0.017056970091539614	-0.01031004085979894	0.019797563214510924	-0.017886228732346555	0.012970572025122078	0.007390889240046624
18_DUSP6_11.5_MUT_RHL	MUT	0.042133611455684616	0.03476414337870558	0.0058840027756206625	0.011277328969951763	-0.014941197802658363	0.008116774681631855	-0.0016895400888990405	-0.023056402649739967	0.0068530165977960045
19_DUSP6_11.5_MUT_LHL	MUT	-0.01934467892859234	-0.00707327468965188	-0.029678837839084135	0.038752442259462665	0.014435514664322854	0.014757944400890457	-0.010897431629340646	1.3562629059331153E-4	-0.008749063528228785
19_DUSP6_11.5_MUT_RHL	MUT	0.0334272747489622	-0.03561919924454402	7.109917321132144E-4	0.0026293032966195136	-0.030524512265117994	-0.012019298114375162	0.008405305594389716	-4.098045258120783E-4	-0.012832454459532185
20_DUSP6_11.5_MUT_RHL	MUT	0.015985052208804727	0.05278105994730639	0.024500537121879436	-0.001357469614807211	0.0056435238039203245	0.011912807876342165	0.012666453554681023	0.014235412923586295	-0.007263283275850593
21_DUSP6_11.5_MUT_RHL	MUT	0.06452612271502911	0.016685848446006606	-0.04170192704929402	-0.015895605534595653	0.014797744060205757	-0.023896298828646936	-5.332551476677905E-4	0.0035940871310076133	0.002799917341226536
