# Supplementary material for: Quantification of gene expression patterns to reveal the origins of abnormal morphogenesis
Source: eLife. 2018 Sep 20;7:e36405. doi: 10.7554/eLife.36405 (PMC6199133; doi:10.7554/eLife.36405)
Supplement: Figure 5—figure supplement 2—source data 1. — This zip archive contains the i) raw landmark coordinates registered to capture the shape of the hindlimbs and the associated Dusp6 expression domains, as defined in Figure 5—figure supplement 1; ii) the estimated centroid size and long-centroid size of each structure; iii) the Procrustes coordinates after Generalized Procrustes Analysis (GPA); and iv) the PC scores resulting from each of the Principal Component Analyses (PCA) displayed in Figure 5—figure supplement 2. [file elife-36405-fig5-figsupp2-data1.zip › Figure 5 supplement 2-Source data 1/Hindlimb LATE LIMB - raw coord, centroid size, procrustes coord.txt]

Id	genotype	RawCoord1	RawCoord2	RawCoord3	RawCoord4	RawCoord5	RawCoord6	RawCoord7	RawCoord8	RawCoord9	RawCoord10	RawCoord11	RawCoord12	RawCoord13	RawCoord14	RawCoord15	RawCoord16	RawCoord17	RawCoord18	RawCoord19	RawCoord20	RawCoord21	RawCoord22	RawCoord23	RawCoord24	RawCoord25	RawCoord26	RawCoord27	RawCoord28	RawCoord29	RawCoord30	RawCoord31	RawCoord32	RawCoord33	RawCoord34	RawCoord35	RawCoord36	RawCoord37	RawCoord38	RawCoord39	RawCoord40	RawCoord41	RawCoord42	RawCoord43	RawCoord44	RawCoord45	RawCoord46	RawCoord47	RawCoord48
21_11.5_MUT_LHL	MUT	2497.61	3425.74	4112.25	2908.21	2929.57	4253.51	2205.32	2860.03	4551.44	2427.19	3233.39	4503.52	2368.37	2995.47	4133.34	2898.334766	2987.391016	4326.326953	2905.451172	3125.915039	4255.433594	2851.883789	3032.864844	4386.498828	2775.660156	2882.854297	4439.748438	2848.21543	3253.341016	4211.351953	2813.460547	3178.73418	4339.531641	2748.020703	3008.075	4456.618359	2646.044922	2860.53125	4516.879297	2765.716602	3340.419922	4179.667969	2741.437695	3264.9125	4328.685938	2683.157031	3127.645703	4443.892969
21_11.5_MUT_RHL	MUT	1320.39	3247.08	3047.98	1062.52	2772.36	2746.69	1043.57	2688.44	3446.34	984.768	3098.18	3285.37	1345.55	2878.48	3184.63	995.0825195	2824.537891	2774.664648	1042.877441	2966.183008	2727.301172	959.9666016	2865.818555	2836.813281	933.0657227	2718.506445	2924.925	1099.657031	3087.318945	2752.862891	991.2725586	3013.339453	2837.566016	917.7974609	2840.589258	2949.839258	901.4083008	2690.582813	3063.249609	1160.61084	3161.825391	2819.01582	1025.553125	3095.34707	2899.66543	940.915332	2961.583594	3003.280469
20_11.5_MUT_RHL	MUT	2274.58	3610.91	3965.74	1667.25	3403.6	3761.76	1949.93	3060.9	4371.09	2009.46	3487.39	4287.27	2120.02	3214.81	3973.03	1670.545703	3454.929688	3828.546094	1771.435352	3575.442188	3776.014453	1693.392578	3481.099219	3906.279297	1624.602148	3324.1875	3977.626563	1898.681641	3652.676953	3779.730469	1808.086523	3595.558594	3905.433203	1699.32207	3430.512109	4022.962109	1650.303516	3261.786133	4114.844922	2010.42168	3685.585547	3817.634375	1903.202539	3635.351953	3951.082422	1803.582617	3512.369141	4067.913281
19_11.5_MUT_LHL	MUT	2342.31	3472.69	4556.55	2974.75	3190.47	4290.59	2628.82	2845.06	4849.68	2624.06	3248.39	4878.87	2498.26	3063.78	4498.35	3011.599414	3256.007813	4370.221484	2935.302148	3435.445313	4345.454688	2988.427734	3283.341797	4457.98125	3021.913867	3084.621094	4495.494531	2795.215039	3547.398047	4369.176953	2880.747852	3439.107422	4487.583594	2960.84082	3209.279297	4568.324219	2976.373047	3009.193555	4623.900391	2655.379883	3585.216016	4416.425	2768.914063	3486.23125	4548.015625	2855.451563	3311.076172	4640.444531
19_11.5_MUT_RHL	MUT	862.427	2697.62	4051.65	784.001	2094.24	3669.55	1017.07	2103.32	4430.91	689.337	2350.02	4282.48	1072.94	2313.54	4079.14	693.891748	2107.709961	3713.860156	662.6496094	2277.47832	3679.134766	655.888623	2131.10918	3793.898047	727.6543457	1958.700391	3872.587109	667.6142578	2434.166016	3723.485547	622.1523438	2301.790039	3818.0375	663.9855957	2083.708008	3921.819141	757.8255859	1918.540234	4019.844922	696.3338379	2548.227539	3797.622656	626.7882813	2402.332422	3891.931641	638.1228027	2221.90957	3991.525781
18_11.5_MUT_LHL	MUT	3660.83	2265.11	4338.96	3631.69	1733.07	3968.83	3167.62	1756.17	4557.88	3570.37	1888.97	4558.96	3318.51	2030.41	4259.37	3687.368359	1696.746289	4042.326563	3781.417578	1819.89082	4056.992578	3695.71875	1693.848047	4132.44375	3553.473828	1582.941211	4150.129297	3817.086328	1944.45293	4117.425781	3766.221875	1821.42168	4191.988281	3624.517188	1658.601367	4238.060156	3468.871875	1554.999805	4283.861719	3805.892578	2050.380078	4182.564844	3768.009766	1907.417969	4264.858594	3661.512891	1764.398242	4326.666406
18_11.5_MUT_RHL	MUT	2549.76	3449.46	4306.36	2029.89	3525.31	3883.67	1980.42	3016.84	4447.86	2195.5	3380.65	4545.53	2310.86	3160.35	4173.83	1996.8625	3583.383594	3969.4375	2135.04375	3668.077734	3987.485547	1999.30918	3579.336719	4062.366797	1868.207031	3449.913281	4063.448047	2268.439258	3692.881641	4055.782031	2138.251367	3634.179688	4132.243359	1955.355469	3501.078906	4163.734375	1833.259375	3349.353906	4184.534766	2369.907617	3657.746094	4132.592578	2226.101758	3617.332031	4216.959766	2071.945898	3512.232031	4262.966797
13_11.5_WT_LHL	WT	1573.61	1949.31	3881.71	1348.27	2623.45	3620.05	1663.35	2563.35	4360.67	1408.74	2243.84	4142.58	1725.0	2370.25	3979.15	1292.028418	2574.528125	3674.685938	1276.853809	2403.525391	3620.110938	1277.500879	2526.004688	3751.072266	1325.796582	2683.81582	3858.207813	1304.241992	2234.610156	3634.330859	1277.704688	2344.834375	3746.152344	1307.477344	2544.663477	3883.053516	1370.559082	2695.591602	4016.610547	1355.718457	2108.417969	3680.721875	1309.821289	2231.684961	3795.682031	1317.292285	2395.051758	3920.132031
13_11.5_WT_RHL	WT	3145.2	1730.19	3674.24	3650.6	2157.7	3448.63	3336.55	2203.29	4191.37	3388.9	1815.16	4024.67	3161.02	2123.85	3816.17	3673.960156	2089.348633	3505.874609	3603.835938	1953.77793	3433.287891	3662.070313	2040.623047	3583.009375	3705.246094	2192.636328	3689.509766	3505.642188	1832.340234	3432.323828	3582.194141	1891.654492	3568.341406	3655.628516	2058.964453	3719.640625	3679.974609	2212.623828	3850.964453	3406.183203	1757.748633	3478.01875	3503.146875	1811.013477	3616.797656	3571.1625	1935.486523	3760.669531
12_11.5_WT_LHL	WT	2260.31	1346.01	4445.36	1766.67	1855.3	4123.82	2195.73	1981.16	4815.23	2082.04	1555.84	4765.2	2336.98	1771.35	4450.8	1734.128906	1796.837891	4204.866797	1771.180469	1608.901563	4160.341797	1754.610156	1758.365039	4299.0875	1772.075195	1969.876953	4384.819141	1846.006055	1455.169238	4193.067969	1813.245117	1573.795313	4316.580078	1799.288672	1811.101563	4434.705078	1838.644727	2009.739258	4530.389453	1941.558203	1362.52168	4258.381641	1888.776953	1482.503809	4384.109375	1863.927734	1663.126758	4498.383594
12_11.5_WT_RHL	WT	3773.65	1371.29	4056.38	4150.81	1860.32	3594.67	3953.55	2061.14	4341.82	4066.62	1613.62	4306.87	3684.75	1777.74	4087.76	4207.896875	1808.266211	3652.876563	4162.262109	1619.270801	3633.053906	4216.753906	1775.189844	3741.369922	4238.532813	1968.345898	3797.566797	4095.592188	1464.383984	3697.351172	4170.573828	1593.859473	3790.040625	4222.654297	1830.404102	3870.017578	4229.743359	2029.537305	3943.592578	4014.652734	1378.005664	3790.871094	4118.095703	1506.278418	3883.100391	4172.026172	1695.730859	3965.509766
[truncated: 410 more columns]
