# Supplementary material for: Quantification of gene expression patterns to reveal the origins of abnormal morphogenesis
Source: eLife. 2018 Sep 20;7:e36405. doi: 10.7554/eLife.36405 (PMC6199133; doi:10.7554/eLife.36405)
Supplement: Figure 5—figure supplement 2—source data 1. — This zip archive contains the i) raw landmark coordinates registered to capture the shape of the hindlimbs and the associated Dusp6 expression domains, as defined in Figure 5—figure supplement 1; ii) the estimated centroid size and long-centroid size of each structure; iii) the Procrustes coordinates after Generalized Procrustes Analysis (GPA); and iv) the PC scores resulting from each of the Principal Component Analyses (PCA) displayed in Figure 5—figure supplement 2. [file elife-36405-fig5-figsupp2-data1.zip › Figure 5 supplement 2-Source data 1/Hindlimb LATE LIMB - scores PCA.txt]

Id	genotype	PC1	PC2	PC3	PC4	PC5	PC6	PC7	PC8	PC9	PC10
21_11.5_MUT_LHL	MUT	0.04409569060610752	-0.0209946017655826	0.017235131670530267	0.006485638181973725	-0.007203262881301673	-0.009894706790357371	-0.006331739713325175	0.015733597336909697	0.00228149593286986	-0.008510027365746615
21_11.5_MUT_RHL	MUT	0.04320903348124119	0.008268978899847396	0.015056954144628045	0.013242912350249013	0.016908075651461577	-0.014838827588653436	0.002285005888759875	-0.0166378442110478	-0.0011874118437365574	-0.0041349379386833454
20_11.5_MUT_RHL	MUT	0.0222309527105202	-0.014192201092010059	0.00266450576556521	0.006412740416112697	-0.0021543060411516905	-0.0034788783993700105	0.023687271304071993	0.004308824268927705	0.0016660232474195018	0.012754400068828895
19_11.5_MUT_LHL	MUT	-0.009581587875330668	0.02340133700121213	-0.03964609225053633	0.03213631309628848	0.0064213979043362185	0.003706232443339089	8.858738088784022E-4	0.00614021667070246	-0.006608829326322632	-0.002547567412457425
19_11.5_MUT_RHL	MUT	-0.010528430998385886	-0.011085308790893188	-0.0382727557469876	-0.03389328280030544	0.008088147244640057	-0.014119317435549754	0.002109768104928326	-9.131245443618469E-4	0.00636733009547269	-0.0030868084860895223
18_11.5_MUT_LHL	MUT	0.04227975475633039	-0.0027104678246919643	-0.008129528388518032	-0.01389526836311618	-0.009804768820234344	0.0037594926536118614	-0.02023563772716752	-0.0028045879960474362	-0.008821674554630702	0.00932319164870988
18_11.5_MUT_RHL	MUT	0.019255507160635506	0.03944802733661953	0.001746717261668653	-0.0014937840150629923	-0.016992681522229953	0.016127306373758026	-3.642225759963004E-4	-0.0028546373328663913	0.013285407397981107	-0.0010448763266872336
13_11.5_WT_LHL	WT	-0.029985621998192456	-0.051877500812598086	-0.0030244116412823183	0.014813916765581275	-0.0024782668843855954	0.01931672489449447	-0.0031393170535754206	-0.00806951349183737	0.003077050339970625	-0.002290306181111798
13_11.5_WT_RHL	WT	-0.011243687647989338	0.008882396177171762	0.015595066886067741	-0.02514411776732024	-0.002892305534142026	0.014446606945797266	0.014216237123435331	4.931509546656364E-4	-0.01179562218713819	-0.007211374268631285
12_11.5_WT_LHL	WT	-0.07279964026377324	0.009446709506063843	0.013933476179678841	0.006207371790973697	-0.02202113619055683	-0.021159985927629996	-0.0035843267059725357	-0.002389431065489655	-0.001625552900595527	0.0017041066202821164
12_11.5_WT_RHL	WT	-0.03693196993116321	0.011412631364861245	0.022840936119185584	-0.004872439655373956	0.0321291070735643	0.006135352830559769	-0.009528912454037046	0.00699334941044503	0.0033617837987098037	0.005044199641586453
