# Supplementary material for: Quantification of gene expression patterns to reveal the origins of abnormal morphogenesis
Source: eLife. 2018 Sep 20;7:e36405. doi: 10.7554/eLife.36405 (PMC6199133; doi:10.7554/eLife.36405)
Supplement: Figure 5—figure supplement 3—source data 1. — This zip archive contains the i) raw landmark coordinates registered to capture the shape of the forelimbs and the associates Dusp6 expression domains, as defined in Figure 5—figure supplement 1; ii) the estimated centroid size and long-centroid size of each structure; iii) the Procrustes coordinates after Generalized Procrustes Analysis (GPA); and iv) the PC scores resulting from each of the Principal Component Analyses (PCA) displayed in Figure 5—figure supplement 3. [file elife-36405-fig5-figsupp3-data1.zip]

Archive with 13 entries (12 files):
- Figure 5 supplement 3-Source data 1/
- Figure 5 supplement 3-Source data 1/Forelimb EARLY GENE - raw coord, centroid size, procrustes coord.txt
- Figure 5 supplement 3-Source data 1/Forelimb EARLY GENE - scores PCA.txt
- Figure 5 supplement 3-Source data 1/Forelimb EARLY LIMB - raw coord, centroid size, procrustes coord.txt
- Figure 5 supplement 3-Source data 1/Forelimb EARLY LIMB - scores PCA.txt
- Figure 5 supplement 3-Source data 1/Forelimb LATE GENE - raw coord, centroid size, procrustes coord.txt
- Figure 5 supplement 3-Source data 1/Forelimb LATE GENE - scores PCA.txt
- Figure 5 supplement 3-Source data 1/Forelimb LATE LIMB - raw coord, centroid size, procrustes coord.txt
- Figure 5 supplement 3-Source data 1/Forelimb LATE LIMB - scores PCA.txt
- Figure 5 supplement 3-Source data 1/Forelimb MID GENE - raw coord, centroid size, procrustes coord.txt
- Figure 5 supplement 3-Source data 1/Forelimb MID GENE - scores PCA.txt
- Figure 5 supplement 3-Source data 1/Forelimb MID LIMB - raw coord, centroid size, procrustes coord.txt
- Figure 5 supplement 3-Source data 1/Forelimb MID LIMB- scores PCA.txt
