# Supplementary material for: Quantification of gene expression patterns to reveal the origins of abnormal morphogenesis
Source: eLife. 2018 Sep 20;7:e36405. doi: 10.7554/eLife.36405 (PMC6199133; doi:10.7554/eLife.36405)
Supplement: Figure 5—figure supplement 3—source data 1. — This zip archive contains the i) raw landmark coordinates registered to capture the shape of the forelimbs and the associates Dusp6 expression domains, as defined in Figure 5—figure supplement 1; ii) the estimated centroid size and long-centroid size of each structure; iii) the Procrustes coordinates after Generalized Procrustes Analysis (GPA); and iv) the PC scores resulting from each of the Principal Component Analyses (PCA) displayed in Figure 5—figure supplement 3. [file elife-36405-fig5-figsupp3-data1.zip › Figure 5 supplement 3-Source data 1/Forelimb EARLY GENE - raw coord, centroid size, procrustes coord.txt]

Id	genotype	RawCoord1	RawCoord2	RawCoord3	RawCoord4	RawCoord5	RawCoord6	RawCoord7	RawCoord8	RawCoord9	RawCoord10	RawCoord11	RawCoord12	RawCoord13	RawCoord14	RawCoord15	RawCoord16	RawCoord17	RawCoord18	RawCoord19	RawCoord20	RawCoord21	RawCoord22	RawCoord23	RawCoord24	RawCoord25	RawCoord26	RawCoord27	RawCoord28	RawCoord29	RawCoord30	RawCoord31	RawCoord32	RawCoord33	RawCoord34	RawCoord35	RawCoord36	RawCoord37	RawCoord38	RawCoord39	RawCoord40	RawCoord41	RawCoord42	RawCoord43	RawCoord44	RawCoord45	RawCoord46	RawCoord47	RawCoord48
9_DUSP6_10.5_WT_LFL	WT	0.146973734	0.087881327	0.013311426	0.139062258	0.069507514	0.037115458	0.115805364	0.029453203	0.051960245	0.086465639	-0.001107623	0.059126016	0.0493335	-0.022067844	0.058097795	0.010417967	-0.027328451	0.059057438	-0.031234509	-0.020165913	0.062765901	-0.077047349	5.17E-4	0.066130761	-0.122229829	0.023680142	0.058818923	-0.162987425	0.048639883	0.038445461	-0.171863922	0.05606073	0.008925629	-0.169856539	0.060101589	-0.012927014	-0.136847239	0.064222468	-0.037661694	-0.098644853	0.056023968	-0.058526412	-0.054150101	0.047188952	-0.074121578	-0.008151378	0.039574485	-0.082508953
9_DUSP6_10.5_WT_RFL	WT	0.154333611	0.096168725	-0.013353658	0.145555011	0.078801191	-0.038400513	0.117847207	0.023758852	-0.049813631	0.088484327	-0.008022798	-0.048498272	0.0489188	-0.026589307	-0.04808123	0.006165827	-0.032939882	-0.045670368	-0.036272561	-0.023739012	-0.047273629	-0.078773546	4.78E-4	-0.046985246	-0.117133617	0.029649493	-0.0439794	-0.163926622	0.058689493	-0.030857479	-0.182511384	0.063130281	0.003406632	-0.177228863	0.058867578	0.007258868	-0.153034108	0.047049474	0.030459273	-0.114408484	0.028620352	0.051057983	-0.064788356	0.016463035	0.06644427	-0.009189302	0.019020434	0.076904502
11_DUSP6_10.5_WT_LFL	WT	0.153643921	0.086140868	0.016061026	0.13982098	0.06117003	0.034281185	0.115469131	0.026839516	0.046849541	0.087124269	7.48E-4	0.050943987	0.050681718	-0.012415028	0.052799518	0.009823135	-0.01855703	0.054541912	-0.033205733	-0.01748537	0.058555004	-0.079098093	-0.002665167	0.058669792	-0.123796896	0.025332697	0.055586502	-0.164122172	0.047964251	0.030341159	-0.174793137	0.054053214	0.003911861	-0.16779962	0.061286857	-0.018499713	-0.136262823	0.059538502	-0.042411577	-0.099452028	0.050550586	-0.062684613	-0.055452567	0.041877438	-0.079062193	-0.006953652	0.036632564	-0.088231002
11_DUSP6_10.5_WT_RFL	WT	0.14188395	0.092359997	-0.017022232	0.136895422	0.079481229	-0.037189215	0.113686054	0.030025118	-0.048807557	0.09188558	0.004348289	-0.052569467	0.052986042	-0.017655897	-0.05968184	0.005994735	-0.023718703	-0.058137014	-0.031242257	-0.011001011	-0.056409536	-0.07369452	0.014683252	-0.056819817	-0.124328883	0.045220893	-0.045720302	-0.172152585	0.060517325	-0.014809904	-0.176193724	0.05854979	0.006562323	-0.183654304	0.062003788	0.014798528	-0.154305333	0.055391959	0.045978042	-0.113414585	0.043119977	0.065467946	-0.061908637	0.033268284	0.08220899	-0.001376029	0.031383626	0.088458622
12_DUSP6_10.5_WT_RFL	WT	0.139861729	0.079878882	-0.011742454	0.142579125	0.073135199	-0.021686441	0.130050967	0.032857318	-0.042486468	0.103950655	0.005722275	-0.05877766	0.054815259	-0.007164747	-0.069781096	0.008142754	-0.015443628	-0.071431493	-0.030146395	-0.008486623	-0.071415796	-0.080223139	0.008239226	-0.071149455	-0.137764395	0.023856107	-0.053417541	-0.177624357	0.04282605	-0.014279395	-0.16443613	0.057981541	0.007208351	-0.16270652	0.054282522	-1.64E-4	-0.151000197	0.071860271	0.017056891	-0.112965083	0.076216144	0.04365212	-0.060560268	0.077146813	0.062945924	-0.007428594	0.069046416	0.072373788
14_DUSP6_10.5_WT_LFL	WT	0.151474898	0.088688813	0.016505663	0.142935294	0.062024246	0.035471139	0.118457753	0.027109362	0.047385798	0.090074342	0.003372335	0.054454989	0.05394202	-0.013579693	0.059165116	0.014505012	-0.01810525	0.061973137	-0.025038726	-0.008213549	0.066880051	-0.073721787	0.013267818	0.073760413	-0.128839228	0.037802727	0.062177504	-0.164971187	0.051272394	0.029225724	-0.1736405	0.054024455	0.004514604	-0.168617484	0.055397991	-0.017315529	-0.139729875	0.049064594	-0.042250925	-0.102666059	0.041159375	-0.063684881	-0.05877442	0.03343779	-0.079386833	-0.009676032	0.032088668	-0.09079483
14_DUSP6_10.5_WT_RFL	WT	0.143613532	0.092051849	-0.010890368	0.138747341	0.07972095	-0.030097159	0.117571655	0.0330489	-0.050757569	0.090371201	-5.69E-4	-0.055583173	0.05572018	-0.020677292	-0.057851235	0.015795534	-0.020747932	-0.060120439	-0.026074833	-0.00655081	-0.064031442	-0.074202413	0.018124599	-0.064750404	-0.12558251	0.046807925	-0.053915244	-0.175522649	0.05381242	-0.029461315	-0.185895536	0.05569197	4.88E-4	-0.181006703	0.057215494	0.008535822	-0.148455838	0.049810032	0.032103202	-0.110756581	0.034965013	0.046821895	-0.065778336	0.021278428	0.06220949	-0.01369716	0.020557167	0.071588186
15_DUSP6_10.5_MUT_LFL	MUT	0.160115275	0.091813667	0.015847988	0.145929136	0.069603121	0.040239014	0.116319404	0.033393644	0.057367325	0.084857497	0.001930039	0.062330193	0.048333111	-0.016688661	0.061825622	0.010536951	-0.022810349	0.061584983	-0.03021438	-0.015998199	0.066457197	-0.077294553	0.004759563	0.071113092	-0.125425784	0.033168738	0.064747667	-0.16983862	0.056728319	0.036810068	-0.177166911	0.058351956	0.003527417	-0.166854221	0.057034451	-0.015133649	-0.141153069	0.042770773	-0.041342077	-0.100807558	0.020756795	-0.056741969	-0.055419718	0.00757377	-0.066598953	-0.003728247	0.00709519	-0.076342804
16_DUSP6_10.5_MUT_LFL	MUT	0.148842794	0.093409482	0.014847989	0.140897097	0.064488314	0.033338404	0.12012059	0.028511493	0.046935499	0.089609468	0.001918925	0.055608488	0.054194746	-0.019947609	0.058610509	0.010771859	-0.025360881	0.064484547	-0.034794868	-0.014916283	0.064788006	-0.078479017	0.001970577	0.063759735	-0.120656876	0.026246509	0.058324382	-0.162890227	0.053754396	0.038688956	-0.173002583	0.057567923	0.006957228	-0.17146528	0.054763643	-0.014702149	-0.141453925	0.05201929	-0.045137919	-0.099758905	0.040218416	-0.063472234	-0.055643369	0.029657808	-0.076086489	-0.008812777	0.023518536	-0.08332406
16_DUSP6_10.5_MUT_RFL	MUT	0.149177269	0.091565686	-0.011143866	0.142828998	0.077911411	-0.028842216	0.12023198	0.034760966	-0.051272068	0.088109526	6.75E-4	-0.057047502	0.052860741	-0.019925916	-0.057900011	0.010670523	-0.024011088	-0.060675876	-0.029557381	-0.01807488	-0.060776814	-0.070102475	0.00154145	-0.066047578	-0.120940173	0.038282632	-0.064424701	-0.177941631	0.06157932	-0.029632159	-0.17435965	0.062722465	0.001397077	-0.173036594	0.06654638	0.001523464	-0.146617341	0.057364756	0.028472916	-0.105842556	0.039886789	0.046752571	-0.061362967	0.020780599	0.058501835	-0.012384266	0.019847897	0.066553099
17_DUSP6_10.5_MUT_LFL	MUT	0.141627166	0.098298124	0.015316377	0.134928385	0.060815387	0.029429274	0.121183855	0.02251977	0.036245234	0.094940448	-0.005158397	0.044615326	0.058659957	-0.026259544	0.050871118	0.015853942	-0.025917657	0.058605005	-0.028845849	-0.016054567	0.065611039	-0.075803584	0.001741762	0.068478184	-0.123852707	0.02409498	0.062576618	-0.163201689	0.046534161	0.039848418	-0.176190072	0.060072109	0.013089295	-0.168785919	0.066311807	-0.009462343	-0.137596457	0.063052045	-0.036573653	-0.098165889	0.051895804	-0.057126065	-0.05643084	0.038703227	-0.071017391	-0.012626342	0.033942839	-0.080541866
17_DUSP6_10.5_MUT_RFL	MUT	0.1463736	0.094050792	-0.013374384	0.140518562	0.077346776	-0.037578112	0.112160225	0.025065398	-0.044533405	0.084300539	-2.38E-4	-0.045580789	0.049313007	-0.018114202	-0.045109144	0.009300196	-0.020337481	-0.045544263	-0.031186229	-0.016251441	-0.047080719	-0.07339342	0.001880056	-0.04960825	-0.117777065	0.029479682	-0.048629508	-0.170091821	0.057038439	-0.029977493	-0.177772867	0.067002704	0.002539177	-0.174104806	0.06718042	0.007045671	-0.148717066	0.062952414	0.031435285	-0.108416653	0.052789684	0.05266879	-0.061581244	0.038043414	0.068242766	-0.007827933	0.024812587	0.078181033
18_DUSP6_10.5_MUT_RFL	MUT	0.163334884	0.077190297	0.00590315	0.159975236	0.074992255	0.018303951	0.144902636	0.076904228	0.056403437	0.078896853	0.056347029	0.093449343	0.014186241	0.021748281	0.087019287	-0.017545944	0.010904331	0.077796925	-0.048618393	0.014123647	0.073574563	-0.085803027	0.02059296	0.059287554	-0.121353226	0.032740658	0.047586374	-0.160125561	0.044341921	0.030608248	-0.179743935	0.052808174	0.00434516	-0.172177359	0.060218187	-0.021730253	-0.134407092	0.051709944	-0.047529616	-0.092537027	0.033049768	-0.057573576	-0.051899711	0.010617891	-0.063659585	-0.00167998	-0.002537253	-0.064569102
8_DUSP6_11.5_WT_LFL	WT	-0.154102481	0.089845547	0.006367548	-0.150695309	0.074534509	0.030885265	-0.126205597	0.035797134	0.052923439	-0.092723332	0.004565589	0.057057402	-0.054170183	-0.016146795	0.06013026	-0.006433987	-0.021162503	0.062725863	0.038889295	-0.00601797	0.062770901	0.079295342	0.017986737	0.061430212	0.123305711	0.043866999	0.052664901	0.155301778	0.060519839	0.024435766	0.163979322	0.066109592	0.00754677	0.162101797	0.058457009	-0.019204175	0.132124201	0.042312932	-0.049966348	0.094438747	0.024445922	-0.066600814	0.05587264	0.014382682	-0.07872316	0.008673206	0.009407941	-0.089522788
8_DUSP6_11.5_WT_RFL	WT	-0.15199258	0.088178607	-0.006396961	-0.142244063	0.071112654	-0.028419397	-0.122044874	0.034859903	-0.039116546	-0.097216293	0.00524981	-0.045409349	-0.060577468	-0.014155279	-0.050519812	-0.016482489	-0.013603514	-0.059788136	0.030205692	0.007808594	-0.065565214	0.074733094	0.035687213	-0.064385634	0.123304115	0.063964626	-0.054372756	0.162507442	0.068691122	-0.028950582	0.179853078	0.063311344	-0.009555032	0.171538469	0.051922835	0.024077085	0.131604988	0.035655525	0.04455578	0.096219462	0.0224265	0.056418679	0.057758405	0.006667711	0.068731864	0.008606477	-0.00180149	0.080400426
9_DUSP6_11.5_WT_LFL	WT	-0.158944044	0.088745442	0.013037008	-0.144169412	0.069549304	0.032540668	-0.11983662	0.036179558	0.040442827	-0.089877051	0.009844384	0.04764395	-0.047457384	-0.008989518	0.047925265	-0.003293343	-0.015985265	0.045868209	0.040670268	-0.005855642	0.044573824	0.081985669	0.014008461	0.045060861	0.127098909	0.061778959	0.043792705	0.159997361	0.066779637	0.002238646	0.165888487	0.067749209	-0.0061378	0.164602468	0.048345932	-0.033297161	0.139278716	0.007772598	-0.046781024	0.102358209	-0.032607572	-0.044901271	0.054138549	-0.047615115	-0.069925263	2.71E-6	-0.036101508	-0.08837443
9_DUSP6_11.5_WT_RFL	WT	-0.146370766	0.087026639	-0.008778293	-0.140910773	0.07686153	-0.026170307	-0.119717773	0.041168673	-0.046730672	-0.08971566	0.006393444	-0.05450126	-0.050376866	-0.021226609	-0.055609666	-0.001963326	-0.023398749	-0.055663252	0.043207913	-0.01006413	-0.053945857	0.084921448	0.01114633	-0.053562182	0.125289674	0.040543901	-0.047782772	0.16133063	0.06616849	-0.026192544	0.175762581	0.069889735	-2.84E-4	0.163854253	0.062363246	0.024154687	0.128669583	0.043647351	0.051588585	0.095759977	0.017243153	0.057738504	0.064344503	0.00175812	0.070267393	0.010582869	6.2E-4	0.085806926
10_DUSP6_11.5_WT_LFL	WT	-0.151065623	0.085595009	0.009917263	-0.14276522	0.066521765	0.026766476	-0.119771234	0.034528766	0.036521473	-0.095231805	0.004816601	0.040849002	-0.059362467	-0.013439975	0.044124414	-0.015739438	-0.014025392	0.054149719	0.033045818	0.007518127	0.062859919	0.082427678	0.029655608	0.062185477	0.128680832	0.057595761	0.051642444	0.16954828	0.070397912	0.018873386	0.175640049	0.06426396	-0.007664061	0.157494486	0.051604304	-0.027870717	0.126913174	0.032176235	-0.044000656	0.092385189	0.012166468	-0.055249881	0.055577639	-0.004982255	-0.064286809	0.014626576	-0.015272248	-0.072814349
10_DUSP6_11.5_WT_RFL	WT	-0.152729784	0.081566895	-0.006591492	-0.152281589	0.066246742	-0.020529729	-0.131471273	0.034379285	-0.043063234	-0.101325178	0.001345176	-0.054124945	-0.054265928	-0.010761081	-0.064301453	-0.004533172	-0.018201275	-0.064713102	0.045135951	-0.001682342	-0.066361656	0.091113164	0.017168199	-0.055585087	0.128192836	0.039955485	-0.045533499	0.160171642	0.05689994	-0.02370583	0.177155419	0.060592479	-0.001901802	0.168263758	0.05613161	0.026006096	0.131788659	0.042199684	0.0487317	0.094511537	0.027109349	0.063157026	0.054118857	0.014047176	0.073309206	0.007586125	0.020845762	0.079382107
11_DUSP6_11.5_WT_LFL	WT	-0.13970334	0.099166481	0.008930614	-0.131467955	0.07717025	0.027359471	-0.119711237	0.041213862	0.039127815	-0.098022946	0.007955072	0.049407144	-0.055367458	-0.019313214	0.057880379	-0.008275114	-0.015590121	0.059438191	0.034395085	0.004925785	0.061459315	0.075351931	0.030108591	0.058019349	0.117261997	0.056600003	0.053434886	0.163518506	0.072206164	0.031372197	0.17716969	0.071993366	0.002431868	0.16207436	0.066155746	-0.027045632	0.127725519	0.045639978	-0.050362273	0.092738863	0.023849899	-0.062161396	0.054247925	0.003482156	-0.07547697	0.007562306	-0.007853747	-0.081047917
11_DUSP6_11.5_WT_RFL	WT	-0.13031812	0.085124322	-0.006538924	-0.130337934	0.077187708	-0.01868461	-0.11876981	0.048561621	-0.038128917	-0.099714562	0.013440183	-0.051226511	-0.058089424	0.006020322	-0.061053915	-0.010359238	0.001848944	-0.064988436	0.032783437	0.012448896	-0.066070445	0.076752491	0.037253888	-0.064535251	0.128200608	0.064580714	-0.055470149	0.163653758	0.079493831	-0.019332472	0.165467504	0.081027313	3.43E-4	0.153454137	0.073540025	0.026886244	0.122067068	0.052256993	0.04339483	0.093388985	0.030844729	0.05767057	0.055677808	0.009464767	0.071755377	0.006667682	4.64E-4	0.083398936
[truncated: 320 more columns]
