# Supplementary material for: Quantification of gene expression patterns to reveal the origins of abnormal morphogenesis
Source: eLife. 2018 Sep 20;7:e36405. doi: 10.7554/eLife.36405 (PMC6199133; doi:10.7554/eLife.36405)
Supplement: Figure 5—figure supplement 3—source data 1. — This zip archive contains the i) raw landmark coordinates registered to capture the shape of the forelimbs and the associates Dusp6 expression domains, as defined in Figure 5—figure supplement 1; ii) the estimated centroid size and long-centroid size of each structure; iii) the Procrustes coordinates after Generalized Procrustes Analysis (GPA); and iv) the PC scores resulting from each of the Principal Component Analyses (PCA) displayed in Figure 5—figure supplement 3. [file elife-36405-fig5-figsupp3-data1.zip › Figure 5 supplement 3-Source data 1/Forelimb EARLY GENE - scores PCA.txt]

Id	genotype	PC1	PC2	PC3	PC4	PC5	PC6	PC7	PC8	PC9	PC10	PC11	PC12	PC13	PC14	PC15	PC16	PC17	PC18	PC19	PC20
9_DUSP6_10.5_WT_LFL	WT	-0.047160087188892925	0.002299625270028263	0.015909988374501024	0.01455056413632602	-0.014189307283191342	-0.010735042911993098	-0.0075099754831952255	-0.010284391944589653	0.002761210223095573	0.00428041875089738	-0.003873812538941975	0.012467100174352406	-9.972352866186457E-4	0.004060834885908444	-0.007567185780513716	0.0020614974728933796	-0.01292959072329647	0.002079491041157994	-0.0015639133910676994	-0.0014250267981928977
9_DUSP6_10.5_WT_RFL	WT	-0.007873520229260729	0.03203459871769332	0.02456984816835028	0.01666452831558008	0.03869524720283919	-0.004333600708389991	0.0017585497265864972	-0.007307529604080779	-0.010649928819658002	-0.0020996776239430985	-0.0073008706540181436	-0.005890879642568808	-0.006468077801451682	-0.0021644256462691656	0.008525257202917453	-0.0029597112206363706	-0.004804990457590013	-7.908568692098515E-4	0.0035084474005699392	0.006274106593516409
11_DUSP6_10.5_WT_LFL	WT	-0.031846182413653445	0.007952686258433466	0.02551504483493865	-0.003226064174724112	-0.018869707399847318	-0.019216001837316428	-0.006400848823180989	0.0010529885144067452	0.002999727759347425	-0.01220642550434054	0.011863916078279234	0.012480732951546954	0.0011065922251556532	0.004111934602017881	-0.0012976776987403708	7.79428187891397E-4	0.006451806546528345	0.0016146340394687692	0.008247566308244548	0.0023496225722205205
11_DUSP6_10.5_WT_RFL	WT	-0.026174292576280452	0.011493223034167286	-0.005775977243490475	-0.037216519255031034	0.016014826932072047	-0.024117460456187713	0.0021937970652746793	0.023974501106773047	0.0011482866397355667	-0.005927696451121679	-0.013236346011671915	8.706062762924436E-4	0.004301918630343009	0.008535001380856408	0.005715784368853267	0.007963243937371144	2.65540817767078E-4	-0.004013673218095095	-0.003139905912016451	-6.121518648197381E-4
12_DUSP6_10.5_WT_RFL	WT	-0.09358528621333027	-0.03044652269652325	0.0030574420977518713	-0.05815649992632664	-0.005146918936050791	0.020607126002587423	0.0173663309835973	-0.011534136609628877	-0.0014858774597255294	0.0017661030584620546	0.0012441581669734776	-0.0011922316415197169	0.0019049326019025398	-0.012289336886692443	0.0014161101597504739	0.0034113327363322196	-7.899606622184751E-4	-1.3464419752543615E-4	0.001305793968539514	3.4245386469523983E-4
14_DUSP6_10.5_WT_LFL	WT	-0.02257571001124823	0.0030185854876007548	0.015587935550706145	0.014038944063391477	-0.026456545648920738	-0.0088859477118841	0.025385406813153162	0.0113104726052948	0.005602856197178384	-0.002611476687204336	-0.007521022557950207	0.0018509210394517706	0.002436670445981541	-0.0029443987247385643	3.9907966886259405E-4	-0.01036282911848187	0.0027595132444198874	0.003857147647410064	-0.006566314154151497	0.0031719687993173287
14_DUSP6_10.5_WT_RFL	WT	-0.016661844811395696	0.00484651632340959	-0.011896309426388139	-0.0035281497700840663	0.024367991080737887	0.03136105102149848	-0.001457317287214518	0.02558012269556091	-0.003871166909697137	0.002497383309350325	-1.031503428782552E-4	0.0055968400765913084	0.004825462316872867	0.004548458047811688	-1.7575879262375947E-4	-0.008965802781646586	-0.0020214403034993786	0.0030346173958060623	0.004202184697548452	-0.0037559564601298673
15_DUSP6_10.5_MUT_LFL	MUT	0.019027293434189407	-0.003429143571268686	0.03409878054057916	0.04920520059933878	-4.234520750714126E-4	2.2097097122694532E-4	0.016305425450049402	-0.0036927361034279583	0.0142203237976956	0.013659468107462058	-0.01180892042388563	-0.0014754631750069102	0.00834285513804043	-0.00485455096590506	0.00437260915652273	0.00527578026249853	0.002600638150563905	-0.002018586622232686	0.003750809976129923	-0.004060584947151715
16_DUSP6_10.5_MUT_LFL	MUT	-0.007536260917046372	5.431199576473533E-4	0.024007080580181608	0.001468492163946019	-0.018055294707988827	-7.475270107810338E-4	-0.01637932023057698	0.017291628444164476	0.004924377234802124	1.380492133741596E-4	0.007451023414546437	-0.020936567246898297	0.004703163548518486	-0.0024666443865471463	-0.011084430330831346	-0.0012192632761543545	-0.002835654230645781	-0.0051958307083094365	0.001214956446373827	0.0013984768259589868
16_DUSP6_10.5_MUT_RFL	MUT	-0.01732144463935488	-9.921235480298538E-4	0.005322575189493705	0.005754641089808876	0.027949466495640767	0.023259444403832076	-0.00796778791527336	-0.00866027226658562	0.02140995243139814	0.012396245081429613	0.0074874383803934085	0.0012387353470473172	0.0019320341212885324	0.009249758343103548	-0.0051244568731592405	0.00423570299639226	0.004663930173885391	0.002044001918736804	-0.004407229073145274	0.004203898847405861
17_DUSP6_10.5_MUT_LFL	MUT	-0.059225969882728983	0.026807437611817114	-0.017337881149813633	0.026204663767347335	-0.01216678651360259	-0.00238180503331468	-0.0043242053724909454	0.0052213432234253995	-0.015732995621165362	0.016737120617315342	0.01993233403314026	0.0020474285111971606	-0.007746411667343713	-8.199134337586718E-4	0.009146087473211032	1.7807343114863074E-4	0.0018519622689741598	-0.004850336615897692	-0.003040942052341692	-0.0018272797652383558
17_DUSP6_10.5_MUT_RFL	MUT	-0.037215446446467015	0.016516904510711188	0.0022822586569014097	0.007943384804943962	0.033239421507394035	-0.015533424997764875	-0.0023672861683941334	-0.01111411037233007	0.007286780151399481	-0.019054629965732067	0.0027185711054036918	-0.006035541991781635	-0.008408613770779349	-0.005059625921147723	-0.006454031363777927	-0.0023833551250945838	0.0035759377049701855	0.0019026261585967541	-0.002358527054455224	-0.005864736773978588
18_DUSP6_10.5_MUT_RFL	MUT	0.04437491908019314	-0.13131797432065154	0.010756829708693863	0.00964024296761748	0.014108954050093438	-0.009736196525396824	-0.0034350882322500076	0.007033525339442386	-0.005866805277545255	-8.367386392772439E-4	0.005795736599962711	0.0030809597696851453	-0.004915691778542899	-0.001266076220692293	0.0018516979729604813	-3.424778474776906E-4	-5.911803554267425E-4	-4.55777290384833E-4	-0.001017928931063029	3.96948928075097E-4
8_DUSP6_11.5_WT_LFL	WT	0.028961212113582244	6.270475944933324E-4	0.012813411716686188	-0.031695188377947624	-0.026038621269941768	0.003270822445116687	-0.029963089866735543	-0.005009329611552983	0.01269815632208566	0.009200523848509471	-0.012882991785033248	-0.0052325000104906745	-0.011235631337634477	0.0018257333519642075	0.009088209807128803	-0.0030193279961358843	0.0016300048520312641	0.0038298781604019713	4.925369852304266E-4	-0.0016840056201911926
8_DUSP6_11.5_WT_RFL	WT	0.02710146954267444	0.007930571177802928	-0.02463071500897107	0.013583692263702386	-0.013489455660275911	0.023492001016416027	0.006121006362042479	0.005559370588060401	-0.00676796282477258	-0.006606210250790247	-0.015818084533438626	0.007183670852058403	-0.014652696782832665	-0.0015123506245472693	-0.010247062768511471	0.0034501479984685598	0.002857073536714046	-0.005611481015793857	8.515774223173656E-4	0.0013365153996018474
9_DUSP6_11.5_WT_LFL	WT	0.11780246972624225	0.04074132762220865	0.021965508866838755	-0.04150457498023304	0.008606035324003367	-0.011112172074592464	0.02055943394640366	9.186650433450528E-4	-0.0028677813764546043	0.013493161837499117	0.01246655982191	0.0037024998352357384	-0.00339163705489227	-0.0025139403380989057	-0.0053668534377878455	2.6623158733408666E-5	-0.0012741912956137499	6.854949389469793E-4	-2.5096441493039777E-4	-8.884383212864493E-4
9_DUSP6_11.5_WT_RFL	WT	0.036485474786237475	0.00990396963844514	-0.005336349716312686	-0.008316403505933188	0.005637533404619773	-4.7934785447758605E-4	-0.02734033491785518	-0.016478231997179963	-0.012537435905971653	-0.0021469459893200507	-0.005932075487045372	0.009640591193609473	0.01517205564441179	-0.006943347814493394	-5.765213860788668E-4	-0.005074373563662303	0.002501780594039739	-0.005456342641116929	-0.0027895851897063516	2.47905609247241E-4
10_DUSP6_11.5_WT_LFL	WT	0.059646867950837956	0.014719715923870905	-0.010214776609915502	0.010028391974542496	-0.014772040225972703	0.02213454826877837	0.003454173719170283	-0.001187222324320856	0.015005867152232451	-0.026267533815898955	0.012837018403102137	1.9046362940789604E-4	0.0026451323186074886	-5.589036242108779E-4	0.010623581981505559	0.0033307921926530775	-0.004801248422770253	-5.786247287921622E-4	-0.0018408596824457436	-1.2935616111156253E-4
10_DUSP6_11.5_WT_RFL	WT	0.01074098394329944	-0.00808295739945678	0.015636809259143396	0.0019330348858689823	-0.014455969002573153	0.009471079220914017	0.01067877212788391	-0.016608485129279496	-0.03234013810660516	-0.0053882036271331556	-0.0020597296867705833	-0.010825926402911306	0.004332282704454636	0.014128473739814212	-0.0010363867571965384	0.0018369967011718322	0.0019283002799601625	0.003233189527951167	-6.345754706244656E-4	-0.0016177567471350408
11_DUSP6_11.5_WT_LFL	WT	0.017753272573720683	0.011092113944946264	-0.0549256655141047	0.0166296035155579	-9.698937273646541E-4	-0.009131171716323844	-0.01098557788100123	0.009891581798335	-0.010121199312497041	0.00345916053801058	-0.0012918008791892514	-0.003439605607605933	0.004173285313321208	-0.009884805889613683	-0.0017742344392979816	0.0073835372691832615	3.0309496712525673E-4	0.010014245617180052	5.09637651061755E-4	0.0016464933494109762
11_DUSP6_11.5_WT_RFL	WT	0.005282082178681775	-0.01625872153734528	-0.08140583887576991	-0.00400198455769219	-0.0035854835465994866	-0.017407344511947413	0.0143079359840065	-0.01595775339583188	0.014183753705121703	0.005517904192451039	3.204889711190065E-5	-0.0053218339376925215	0.0019396104711976343	0.006818126125238649	-4.3381816319308165E-4	-0.00560601541544756	-0.001341326685918587	-0.003189172538298747	0.0035272344699323684	4.969026697859914E-4
