# Supplementary material for: Quantification of gene expression patterns to reveal the origins of abnormal morphogenesis
Source: eLife. 2018 Sep 20;7:e36405. doi: 10.7554/eLife.36405 (PMC6199133; doi:10.7554/eLife.36405)
Supplement: Figure 5—figure supplement 3—source data 1. — This zip archive contains the i) raw landmark coordinates registered to capture the shape of the forelimbs and the associates Dusp6 expression domains, as defined in Figure 5—figure supplement 1; ii) the estimated centroid size and long-centroid size of each structure; iii) the Procrustes coordinates after Generalized Procrustes Analysis (GPA); and iv) the PC scores resulting from each of the Principal Component Analyses (PCA) displayed in Figure 5—figure supplement 3. [file elife-36405-fig5-figsupp3-data1.zip › Figure 5 supplement 3-Source data 1/Forelimb EARLY LIMB - raw coord, centroid size, procrustes coord.txt]

Id	ind	genotype	RawCoord1	RawCoord2	RawCoord3	RawCoord4	RawCoord5	RawCoord6	RawCoord7	RawCoord8	RawCoord9	RawCoord10	RawCoord11	RawCoord12	RawCoord13	RawCoord14	RawCoord15	RawCoord16	RawCoord17	RawCoord18	RawCoord19	RawCoord20	RawCoord21	RawCoord22	RawCoord23	RawCoord24	RawCoord25	RawCoord26	RawCoord27	RawCoord28	RawCoord29	RawCoord30	RawCoord31	RawCoord32	RawCoord33	RawCoord34	RawCoord35	RawCoord36	RawCoord37	RawCoord38	RawCoord39	RawCoord40	RawCoord41	RawCoord42	RawCoord43	RawCoord44	RawCoord45	RawCoord46	RawCoord47
9_10.5_WT_LFL	9	WT	2688.02	3584.95	3240.22	2925.24	3341.39	2981.77	2657.53	2979.46	3256.41	2781.18	3276.86	3425.51	2599.73	3320.13	3078.35	2970.372461	3330.563281	3042.574219	2950.634961	3420.648438	3077.03418	2985.265234	3311.553516	3107.730469	2957.342578	3202.011133	3086.095117	2906.636133	3482.707422	3137.563867	2958.710742	3388.417578	3170.295703	2973.775	3242.066211	3161.249609	2922.407031	3119.180078	3146.537109	2855.481836	3518.317969	3190.900391	2919.662109	3419.415234	3229.164648	2947.804102	3291.973047
9_10.5_WT_RFL	9	WT	1672.22	3391.5	3065.82	1452.45	3057.24	2898.02	1646.42	2830.52	3266.95	1493.41	3160.32	3318.34	1719.99	3089.57	3043.2	1403.582617	3072.460156	2939.120898	1411.458984	3180.511914	2942.673438	1378.915234	3082.172461	2993.542773	1406.29248	2962.008984	3010.028125	1437.625977	3267.138477	2978.300586	1387.135156	3187.702539	3024.225781	1377.192773	3037.315234	3058.813477	1424.644727	2911.010547	3087.502734	1476.87959	3326.482422	3010.326367	1407.105664	3247.034375	3067.201758	1385.177734	3120.19707
10_10.5_WT_LFL	10	WT	1348.16	2450.02	4119.26	1278.14	2206.83	3737.22	1240.43	2740.58	3577.22	1098.26	2573.11	3935.27	1466.91	2511.09	3813.04	1208.143359	2226.196094	3759.305078	1208.271094	2210.302344	3866.474609	1148.752344	2258.755273	3774.717578	1165.228027	2315.964453	3662.665625	1211.220215	2251.58418	3953.787109	1139.762012	2276.794727	3882.292578	1110.869434	2329.542383	3741.989453	1134.103516	2407.0875	3627.322266	1227.092578	2303.843945	4019.184766	1141.238086	2327.82207	3943.938281	1097.411426	2370.175977
10_10.5_WT_RFL	10	WT	2314.74	2908.28	4104.41	2525.54	2937.21	3687.96	2155.04	3341.0	3671.98	2338.61	3238.21	4021.36	2217.77	2943.28	3784.03	2563.301563	2997.966797	3727.545313	2572.344141	2956.558203	3833.715234	2564.84082	3058.148242	3767.008203	2499.272461	3112.630664	3656.983594	2541.681445	2943.81875	3933.511328	2551.642578	3037.910156	3883.397656	2527.350195	3142.464258	3759.447656	2438.672461	3208.808984	3653.807813	2491.885742	2938.71582	4007.672656	2517.624219	3044.757031	3960.960156	2508.524023	3147.586719
11_10.5_WT_LFL	11	WT	2643.73	1244.63	3874.37	2430.58	1114.32	3518.69	2083.0	1483.28	3692.13	2278.63	1273.27	3932.15	2492.43	1403.04	3616.9	2390.211328	1079.743164	3574.529297	2476.077734	1049.794531	3637.484375	2351.859375	1074.464648	3630.410156	2253.769141	1142.900098	3570.767578	2537.626758	1068.178223	3714.358984	2419.095703	1059.095117	3716.914844	2275.664063	1116.763086	3659.740234	2171.921484	1208.777344	3611.566406	2578.456836	1111.001855	3776.095703	2447.345313	1082.941895	3786.770703	2315.857813	1123.489063
11_10.5_WT_RFL	11	WT	2940.18	2183.88	3878.35	2820.87	2595.92	3659.78	2380.69	2480.5	3841.16	2688.77	2421.26	4052.58	2682.13	2326.46	3679.19	2829.709766	2619.820508	3728.498438	2917.808594	2561.981641	3769.532813	2818.378711	2622.936719	3789.985547	2704.66543	2655.321875	3740.081641	2966.724219	2490.625391	3822.454297	2889.954688	2561.503516	3856.205078	2747.730469	2632.182227	3827.895313	2615.770117	2645.509375	3784.344141	2976.232813	2413.033984	3863.523438	2907.671289	2502.710742	3911.821875	2785.539453	2578.308008
12_10.5_WT_RFL	12	WT	3047.69	2418.76	4397.5	3176.78	2857.38	4418.13	2655.99	2972.36	4370.01	2843.55	2681.74	4623.25	2921.2	2696.54	4228.35	3158.225781	2840.182422	4491.046875	3200.950977	2728.840039	4507.293359	3119.969727	2822.103125	4532.798047	3044.054688	2932.826758	4492.882031	3195.739844	2630.859766	4512.674219	3137.126563	2714.547852	4564.106641	3043.699219	2853.349609	4549.094141	2945.532617	2955.507813	4502.341016	3166.088477	2559.583984	4506.239844	3111.321484	2646.026563	4578.119531	3031.278711	2766.183398
14_10.5_WT_LFL	14	WT	2496.62	3424.1	4226.21	2653.23	3096.59	3925.03	2362.06	2784.19	4254.73	2593.79	3083.82	4369.13	2350.54	3129.85	4057.27	2705.896289	3089.710352	3982.984375	2719.103125	3195.053125	4008.474219	2726.250977	3078.858203	4045.469922	2678.125977	2965.636133	4038.978125	2690.67207	3277.043359	4066.337109	2730.126172	3172.242969	4100.351172	2713.24668	3015.225195	4103.421875	2648.578711	2893.788281	4108.792188	2650.451172	3332.071875	4123.164844	2708.581055	3218.103125	4162.278125	2708.18457	3077.425195
14_10.5_WT_RFL	14	WT	1516.59	3565.57	4323.07	1185.71	3286.26	4087.98	1374.88	2941.9	4486.41	1328.32	3314.2	4565.21	1474.55	3211.49	4209.18	1131.313965	3315.854297	4153.845313	1176.664355	3424.264453	4169.679688	1122.365527	3321.396484	4226.602344	1114.037695	3185.965234	4235.655078	1230.281836	3501.105469	4215.628906	1167.835645	3421.190625	4271.995703	1121.352637	3263.423828	4300.649609	1132.982422	3117.567773	4324.049219	1294.281738	3541.916797	4262.887891	1214.722168	3466.602734	4329.116016	1165.819141	3333.437891
16_10.5_MUT_LFL	16	MUT	4281.94	3438.46	3946.01	4425.37	3229.3	3522.09	4103.17	2816.56	3775.82	4390.56	3075.98	3945.33	4115.58	3214.56	3689.92	4483.890234	3199.213672	3562.328906	4498.207813	3288.2	3625.113672	4507.072656	3163.929297	3614.709766	4453.673438	3054.958789	3566.0625	4483.627734	3341.962891	3712.896875	4520.425391	3232.581641	3701.901563	4493.300391	3079.969531	3647.119922	4417.278516	2961.120508	3605.044922	4452.441016	3376.249609	3791.237109	4503.330078	3257.084766	3778.283594	4496.704688	3115.604492
16_10.5_MUT_RFL	16	MUT	3284.22	3552.33	4023.69	2810.34	3391.01	3866.68	3128.02	2896.55	4007.91	3091.69	3230.63	4254.91	3146.03	3265.68	3851.23	2791.528516	3388.383203	3944.518359	2846.464453	3489.426953	3990.612109	2805.545898	3367.920313	4008.366797	2791.07168	3237.443164	3955.530859	2925.214258	3547.223438	4037.141406	2869.794141	3450.437109	4075.124609	2819.088086	3282.927344	4045.404688	2828.665234	3135.67832	3993.815234	3003.150195	3572.830469	4070.598828	2936.463086	3476.028906	4125.217188	2885.714258	3328.758594
17_10.5_MUT_LFL	17	MUT	3670.69	3147.68	4125.99	3811.2	3454.33	3737.46	3819.1	2863.08	3522.98	3963.45	3004.18	3911.24	3585.63	3135.01	3751.78	3893.522266	3433.873047	3759.693359	3869.033984	3439.175	3868.651563	3939.744141	3380.870703	3777.514453	3948.756641	3333.191797	3666.098828	3845.134375	3391.719141	3958.557031	3931.754688	3352.908594	3882.925781	3977.535938	3301.544531	3741.564844	3964.106641	3228.89375	3624.175391	3819.298047	3327.726953	4022.703906	3924.628125	3292.670703	3944.177344	3985.020703	3249.266602
17_10.5_MUT_RFL	17	MUT	2825.62	2518.23	4008.33	2500.98	2326.52	3601.78	3023.51	2158.5	3447.85	2888.44	2143.8	3836.54	2878.97	2488.83	3628.94	2510.53125	2261.480859	3647.027344	2502.472852	2305.121875	3760.827734	2547.157422	2216.047266	3679.543359	2582.225391	2178.818555	3556.739453	2546.821875	2336.329297	3859.583594	2572.212695	2244.487891	3797.116406	2607.161914	2161.231836	3654.820313	2664.350781	2124.328516	3526.09375	2611.391211	2364.618359	3929.589453	2628.850586	2256.79668	3866.351953	2658.416992	2174.826758
18_10.5_MUT_RFL	18	MUT	3616.87	2639.47	4107.47	3914.37	2891.93	3794.5	3735.42	3312.8	4113.96	3833.71	2931.25	4275.4	3633.62	2958.39	3942.77	3967.782031	2889.917188	3851.090234	3954.779297	2782.359375	3897.906641	3994.483984	2901.628125	3915.734375	3974.595703	3040.269727	3884.452734	3912.715625	2715.226563	3966.479297	3972.311328	2806.992969	3989.843359	3997.530469	2978.947461	3970.085938	3954.945313	3131.742383	3953.508203	3856.779688	2671.792383	4026.151563	3933.944922	2766.84668	4057.400781	3976.28125	2914.392969
11_11.5_WT_LFL	11	WT	1330.54	1791.43	2792.31	1330.87	2146.22	2477.44	1591.4	2331.37	2884.96	1325.79	2108.47	2959.28	1600.56	1972.96	2724.33	1273.355762	2165.119531	2522.45332	1225.366797	2068.706641	2543.018945	1249.80459	2174.638867	2583.362695	1332.213184	2265.192773	2589.048633	1212.368262	1984.558203	2605.560547	1212.529102	2084.209766	2638.355859	1275.670215	2219.278906	2652.167773	1373.234082	2309.604688	2673.913867	1223.580957	1921.15332	2671.111523	1210.225879	2031.708398	2703.711914	1250.890234	2154.632031
11_11.5_WT_RFL	11	WT	2317.62	1261.62	3143.52	2683.62	1360.87	3012.22	2605.22	1774.25	3260.17	2492.34	1428.79	3397.36	2418.67	1541.31	3043.31	2694.593945	1343.236328	3077.361719	2626.837891	1264.630664	3088.57168	2688.317969	1347.701367	3135.686719	2737.800586	1460.149512	3127.970508	2547.677539	1226.302148	3116.097266	2615.986133	1283.12168	3170.493555	2701.783594	1405.5625	3189.771484	2738.119531	1536.3	3191.847656	2477.0875	1215.244043	3141.599219	2558.628906	1265.869824	3209.613672	2638.274805	1366.400488
10_11.5_WT_LFL	10	WT	940.063	1870.91	3022.05	931.261	1822.86	2600.51	914.121	2288.8	2587.68	763.691	2110.04	2833.23	1104.9	2040.58	2766.19	866.2229492	1841.792383	2618.108789	860.1926758	1796.283203	2711.043359	826.6208984	1875.630469	2640.457422	847.0880859	1950.801563	2557.270898	855.5860352	1793.310352	2805.479492	809.5970703	1853.292188	2738.335547	802.4109375	1944.825	2625.932813	823.844043	2041.208398	2549.3	862.3334961	1807.773242	2882.161914	800.680957	1868.564844	2806.702148	780.1326172	1946.720508
10_11.5_WT_RFL	10	WT	1803.02	2257.76	3297.72	2103.87	2449.05	3055.55	1761.54	2745.36	2940.7	1814.2	2630.03	3249.66	1786.46	2384.57	2979.44	2097.050195	2488.261523	3110.891602	2084.181641	2419.966016	3191.196484	2073.312695	2524.372852	3148.8375	2056.979297	2598.258203	3059.186328	2034.891992	2373.421875	3256.025	2042.383594	2474.606836	3232.920313	2036.156836	2589.195117	3138.50957	1997.091602	2666.429883	3046.998438	1980.055078	2340.400781	3300.359375	1995.482813	2457.200781	3281.517969	1998.233984	2568.683008
9_11.5_WT_LFL	9	WT	2410.48	2859.96	3474.34	2667.31	2610.05	3338.6	2310.93	2332.21	3378.2	2361.21	2543.35	3628.79	2355.28	2660.99	3283.47	2673.541992	2588.723828	3405.525781	2667.433789	2673.379102	3448.302734	2659.078906	2566.291992	3461.682813	2623.870313	2475.374414	3407.292578	2624.739453	2737.1625	3488.44375	2634.151563	2639.439844	3520.047656	2618.070898	2503.944531	3486.895703	2562.517578	2407.37168	3427.225	2572.508594	2782.013086	3510.368359	2588.128125	2674.858594	3557.675	2576.799805	2550.44668
9_11.5_WT_RFL	9	WT	1411.83	3074.01	3095.87	1243.09	2859.96	2835.14	1281.74	2522.39	3072.29	1200.42	2840.69	3204.69	1469.68	2767.28	2986.09	1195.279492	2874.147461	2875.079102	1217.536035	2965.456641	2905.223242	1163.811426	2874.344141	2919.579492	1163.07168	2762.188477	2906.088672	1247.067871	3023.937109	2961.092969	1180.821387	2952.633594	2971.851172	1143.069727	2819.015625	2958.814648	1153.666016	2697.098242	2958.106445	1280.892871	3055.268555	3012.729492	1195.090039	2985.488477	3025.152344	1148.288184	2871.238281
8_11.5_WT_LFL	8	WT	1868.18	1971.01	3352.71	1574.98	2032.93	3075.46	1796.87	2389.47	2953.92	1728.71	2300.39	3298.77	1883.48	2072.08	3046.22	1548.730371	2066.897852	3126.244727	1574.140039	2009.312891	3209.794141	1551.945801	2105.196875	3164.668164	1564.537109	2171.576563	3072.594531	1630.552637	1982.376563	3280.7625	1580.964746	2071.736719	3255.413477	1562.81582	2173.72207	3153.250781	1598.228711	2246.932617	3054.87793	1693.777148	1978.510156	3328.271094	1623.276074	2074.361523	3311.184375	1589.606836	2171.780664
8_11.5_WT_RFL	8	WT	2879.78	1884.13	3092.72	3038.64	1898.91	2689.95	2875.12	2350.77	2677.38	3010.44	2224.76	2990.55	2777.67	1989.79	2789.63	3090.448633	1938.565234	2729.90625	3094.139648	1893.78125	2829.055078	3116.083594	1987.991406	2769.423828	3087.686719	2059.260742	2677.713281	3078.497656	1891.242773	2926.971875	3114.494141	1970.478516	2877.408594	3115.449219	2067.511328	2766.695117	3074.475	2156.498633	2680.562891	3046.908594	1897.284375	3000.975391	3097.782617	1985.150586	2950.951758	3112.978906	2074.378906
[truncated: 411 more columns]
