# Supplementary material for: Quantification of gene expression patterns to reveal the origins of abnormal morphogenesis
Source: eLife. 2018 Sep 20;7:e36405. doi: 10.7554/eLife.36405 (PMC6199133; doi:10.7554/eLife.36405)
Supplement: Figure 5—figure supplement 3—source data 1. — This zip archive contains the i) raw landmark coordinates registered to capture the shape of the forelimbs and the associates Dusp6 expression domains, as defined in Figure 5—figure supplement 1; ii) the estimated centroid size and long-centroid size of each structure; iii) the Procrustes coordinates after Generalized Procrustes Analysis (GPA); and iv) the PC scores resulting from each of the Principal Component Analyses (PCA) displayed in Figure 5—figure supplement 3. [file elife-36405-fig5-figsupp3-data1.zip › Figure 5 supplement 3-Source data 1/Forelimb EARLY LIMB - scores PCA.txt]

Id	genotype	PC1	PC2	PC3	PC4	PC5	PC6	PC7	PC8	PC9	PC10	PC11	PC12	PC13	PC14	PC15	PC16	PC17	PC18	PC19	PC20	PC21
9_10.5_WT_LFL	WT	-0.028613102697391892	-0.02187343256931847	0.03207257057952035	-0.028035159937720096	0.01205860907281418	0.01456271485185977	0.0023510561293209825	0.0037307059628735686	-5.917988968176707E-4	0.0032758068009034196	0.010959538682325102	3.7523495900367495E-5	-0.0036892212738280613	-0.011086600911481807	0.008161356754617079	-0.004033597980367055	-0.004539380015144875	-4.3777850338980976E-4	8.103905474518973E-4	-7.352721506921186E-4	0.003576385509204507
9_10.5_WT_RFL	WT	0.01086550459607416	0.04250018090730591	-0.013100571858746827	-0.006606677800516247	0.007141395982051307	0.02369251963823987	0.006195314135117856	-0.002142201331559663	-0.010268538256998392	-0.0011326811189466142	-0.013549330104518056	-0.007976143190941963	0.006856035364597052	-8.803250957046108E-4	0.001474211006352758	8.226563748586795E-4	0.0038616681661024434	-0.0035868843860017764	-0.003041025754633718	-0.0029408517178731433	0.005064978237188116
10_10.5_WT_LFL	WT	-0.03363089377940461	-0.011514794299666765	-0.009890806389449884	0.0018765120631426253	-0.009066316880763895	0.006949978433191001	-0.01162920804961673	-0.03373962050883047	0.00707015048586972	1.9168066973353307E-4	0.005973201596070719	-0.008199741114544634	1.7575993716506104E-4	0.005727471988461453	-0.005138475067908242	-0.006245140374162778	-0.003119901752846461	0.0021116930435733164	-0.0016895766374800194	-0.0035133940133471285	7.161023687194955E-4
10_10.5_WT_RFL	WT	-0.023342080735110213	0.026567696347347795	0.03124777891837184	0.015812331229410226	0.01365853399161674	-0.021930971109644617	-0.01500689486424833	-0.010358134109683548	0.00562253843150279	0.005665606545069921	0.0046389715215997135	-0.0042264231749431546	-0.003825033549468848	-0.0018042454782186408	-0.0029807012653885524	0.008888406223981987	0.0018753506827207868	-0.007103228023987514	5.159493379795552E-4	0.0012592563262471721	0.001964226368184619
11_10.5_WT_LFL	WT	0.00628615119646501	-0.0025228610285062095	0.046181285108357915	-0.020556844307725974	0.003198393980516733	-0.024689862979114133	0.005017898793227259	0.005975911853549181	-0.008053146486722049	-0.007465248565036275	-0.0037619389138779315	-0.0038204945884707723	0.007474963735174913	0.005705391658203125	-0.0028853683642763557	-0.006956730130292551	-0.0026591002316867355	-8.236387714296977E-4	-0.003029084075823164	0.005043193256442474	3.748304749548406E-4
11_10.5_WT_RFL	WT	-5.082856540182413E-4	0.04708811382767816	2.091890874729368E-4	0.012022029599627667	0.006758316754202533	-0.0012048868171211982	-0.013472944179598717	0.025864549239307023	0.004396684435531482	0.010571720114697003	0.008211021095412895	0.006542118271434735	-0.0029920261880082653	0.004868910972095241	-0.002160819178842862	-0.0050861389937642285	0.0031939161252481896	0.0039938087984648825	-0.004140957790072423	-0.0026336001707712637	0.00121890769333261
12_10.5_WT_RFL	WT	0.05282514846548611	-0.0034271024016140324	-0.026966284455249994	-0.001705701143209783	-0.002693022122710535	-0.03156613215408471	0.016932835629301122	-0.010148794533207757	-0.0017841810457704709	0.010249499898944395	0.0033910939601148496	-0.003506662679124057	1.5435792613261636E-6	0.003155513549991802	0.01211271898840539	2.206558887736001E-4	8.029230341392953E-4	0.0011532925902026608	-4.0750673379471626E-4	-0.002008039093399558	5.662612954454184E-5
14_10.5_WT_LFL	WT	-3.9920486831258113E-4	-0.02117052356889327	0.007029755955355492	-0.016698914747365155	-0.011447059926203691	-0.003928673384390951	-0.011447830830013222	0.014917126930165468	-0.0066152410142610515	0.0025316015069578417	-0.002289673336530764	-0.008125841924997858	-7.924127449787464E-4	2.0612470386425087E-4	-0.0022522133326953876	-0.00369935462140515	0.004803168567583205	-0.004030827428101166	0.00738739325671683	-0.005098071886143645	-0.004129849161378475
14_10.5_WT_RFL	WT	-0.024517773269849566	0.0027540591633744274	0.024757228380532324	0.01439423905703046	-0.015632514550686115	-0.005238620556103182	0.0040446744247828684	0.007822110319871248	-2.9834475974315367E-4	0.0054170565712233915	-0.014831580931861084	0.0015852064114963494	-4.937199073428088E-4	0.0014485657736267514	-8.88540623714872E-4	0.0057765824217331325	-0.009313509016599554	0.005791821811624114	0.002548659646790715	-0.003432042604824484	0.0018627093622193296
16_10.5_MUT_LFL	MUT	-0.02060850579281763	0.008082939888981804	-0.021051091667446575	-0.03096126804353969	-0.014811394606988649	1.759213648991075E-4	-0.027115394648207728	-0.001622050954176718	-0.012249768151403679	-0.005239179891586429	-0.003184184982923742	-0.0023947751899953424	-0.010538630218510226	-5.348624290449689E-4	0.004244516112605339	0.004122933761398349	0.0015489479618360589	0.0045832638664200795	-0.0024911346630845824	0.0042392410856616144	-0.0012901143787571445
16_10.5_MUT_RFL	MUT	-0.03631109820899543	0.04509183588994229	-0.022529989493804567	-0.0015514475043310369	-0.01294376736832761	-0.00491351626985609	0.02808937215897506	0.0018477545550296469	0.0035720797786701706	6.547892846323796E-4	-8.81345264759937E-4	-0.001962847136918627	-0.005705603146819412	-0.009300608197983784	-0.004823213049306241	-0.002329459883820398	-0.0024487318809058413	-0.0027207140150387046	-0.0027527239075380797	7.77931445488865E-4	-0.005154596040223632
17_10.5_MUT_LFL	MUT	-0.06024180509604051	-0.04309130735485869	-0.010752168914670663	-0.025636878256205312	-0.02318325301426001	-0.002254409635190341	0.0065100340447086374	0.002010006427442202	0.009049996942761221	0.004756321291245664	-2.595363961181731E-4	0.011120138749091055	0.00988696765093105	9.171001420873463E-4	-6.032745987785191E-4	0.003227428200640512	0.005938455023215711	-0.001795145308262158	-0.0019110789541199357	8.049402690225997E-4	0.0019876254951138707
17_10.5_MUT_RFL	MUT	-0.04262400494140949	-0.020033087992564057	-0.040335440017205716	0.04625630705935186	0.002612540083250375	0.008821738378992198	0.0024724175603498388	0.009539447349706761	-0.014794819702904234	0.00330700978828005	0.007318771826927922	-0.0013875130195627092	0.002251607205584077	0.004951653109452383	7.528916439374731E-4	-7.390177935037629E-4	-0.0038185338580496147	-0.0032556555487666776	0.002702615117590184	0.0045535552651052155	0.0011799714434781808
18_10.5_MUT_RFL	MUT	-0.01750051398798185	0.06237292356990698	0.006592687071586675	0.007534890056255429	-0.004622836747616339	6.652765834463611E-4	-0.001531133501898237	-0.00858920694007875	0.004174690313039868	-0.017310458321764376	0.003969770486073004	0.010050056865815058	0.0057411716407331365	0.0019797731208495433	0.006746952118175992	-0.00128966718263223	9.457468467341663E-4	5.621666993143791E-4	0.005877332183958161	-2.760477815836854E-4	-9.403868907361761E-4
11_11.5_WT_LFL	WT	-0.03262692991113196	-0.031505601008974975	-0.02492145199840789	0.014129663932892908	0.04084864931676629	-0.0101084897052141	-0.011113489790236823	8.250057750452544E-4	0.008822698949196755	-0.003956326307504028	-0.013247546231244986	9.9094082574856E-4	0.0038372944851696364	-0.004876343567277919	0.0021979394713895436	-0.0019374053005373252	6.950653055733983E-4	0.002477167072162652	-9.111418845571917E-4	-5.720759597134404E-4	-0.0031161962243880454
11_11.5_WT_RFL	WT	0.027416699694881967	-0.0035594569483361066	0.009539992686759483	0.00296803687386178	0.011080351089778142	-9.561074333411381E-5	0.009589157760051923	-0.0187629557302451	-0.01684617216586698	0.007154698842960113	0.0010821160956133362	0.009718566663977263	-1.8392526289560525E-4	-0.005670320916609456	-0.00852273428238197	-5.325826674019424E-4	0.004875179968969463	0.005685318207440517	0.0031640534015547	0.0011707151265437352	3.354773140464055E-4
10_11.5_WT_LFL	WT	0.028128964635822727	-0.03686212922740819	0.011769424185912468	0.02170853019787294	-0.0026181267072154044	-2.1723372007173593E-4	0.0015793842595542066	0.0029506562880401805	-0.010342689097384849	-0.01566896701889119	0.007979985596907081	0.0057385827395430005	-0.0013849043101970722	-8.427513027343949E-4	-8.892491339983109E-4	0.004710099351922201	-9.67293375133272E-4	-0.0021683431752291134	-0.0058281579473600026	-0.005852236120330241	-0.0020221052159432526
10_11.5_WT_RFL	WT	0.041741709681013046	-0.02389738261441737	-0.01736152359681502	0.013770066456204481	-0.008218902483811671	-0.006398159191580558	0.0073515079703286475	0.007314745866833848	0.012777376662046501	-0.012604864382153937	-0.003532303761606099	-0.001975755198687843	-0.011373597336722647	-0.0017507340699611101	-0.0036100809623997995	-0.002838798766237958	0.0028225810068199676	3.99200746155408E-4	0.0023939954707451147	0.0017143694061650698	0.006507928903805384
9_11.5_WT_LFL	WT	-0.0011503187902505174	-0.005739369955949275	0.0032204234909604884	-0.034426702953631885	0.026092640483284333	0.01855924481463809	0.021521178559874315	0.0016274401282821247	0.005659706587560534	-9.941150796171946E-4	0.0017887517568697766	-2.466520047172081E-5	-0.0076367268077979075	0.012648619919134414	-0.0014943548052101091	0.00507262757833286	-2.478182045278989E-4	1.4838197088198226E-4	0.0014581630359975575	4.198943681138146E-4	-0.002281292638734073
9_11.5_WT_RFL	WT	0.0713217095702483	-0.0033933516685976024	-0.0035735314679784472	-0.00398797173269247	-0.005732789097782817	0.012715787290507348	-0.016041941307662837	-0.007574590930611134	0.004471162513376414	0.008022329453333714	-0.008997537495112423	0.012831488131282758	-0.002407295995435334	8.849343633994633E-4	7.397348343959971E-4	-0.0031653942908059546	-0.005212625598431093	-0.007121285689619394	-4.709730040276841E-4	0.0019213292730858994	-0.0017066566003053332
8_11.5_WT_LFL	WT	0.06272009399485626	0.007917841858343983	-0.026127093350507568	-0.019828053182218024	5.117257631315362E-4	0.0038681359875460163	-0.008735673779746647	0.009352496036425687	0.0077136097351089145	-0.0013188240801940347	0.010383755902269427	-0.006886802170149288	0.012938347836647648	-0.004897920592707606	-0.005097649697516747	0.0054254636689062075	-0.0042688668943387294	0.0030229083402726503	0.001278447194686903	0.0014541409409454796	-5.453663068169756E-4
8_11.5_WT_RFL	WT	0.020768535897866838	-0.013785190813776335	0.043989617745453166	0.03952301308350512	-0.012991173011045335	0.022535248922386057	0.004439679525636908	-8.404016941790674E-4	0.008514004743208337	0.003892543997712816	-0.0011620011016306002	-0.00812695756548134	0.0018594053067412198	-8.493467394411909E-4	0.00491635343253821	5.864345143833438E-4	0.005232758138721522	0.0031144777033132384	-0.0014636378409805307	0.0037030647358566953	-0.0036592058425087832
