# Supplementary material for: Quantification of gene expression patterns to reveal the origins of abnormal morphogenesis
Source: eLife. 2018 Sep 20;7:e36405. doi: 10.7554/eLife.36405 (PMC6199133; doi:10.7554/eLife.36405)
Supplement: Figure 6—figure supplement 2—source data 1. — This zip archive contains the PLS scores resulting from each of the analyses displayed in Figure 6—figure supplement 2. [file elife-36405-fig6-figsupp2-data1.zip]

Archive with 9 entries (8 files):
- Figure 6 supplement 2-Source data 1/
- Figure 6 supplement 2-Source data 1/Forelimb ALL - PLS scores.txt
- Figure 6 supplement 2-Source data 1/Forelimb EARLY - PLS scores.txt
- Figure 6 supplement 2-Source data 1/Forelimb LATE - PLS scores.txt
- Figure 6 supplement 2-Source data 1/Forelimb MID - PLS scores.txt
- Figure 6 supplement 2-Source data 1/Hindlimb ALL - PLS scores.txt
- Figure 6 supplement 2-Source data 1/Hindlimb EARLY - PLS scores.txt
- Figure 6 supplement 2-Source data 1/Hindlimb LATE - PLS scores.txt
- Figure 6 supplement 2-Source data 1/Hindlimb MID - PLS scores.txt
