# Supplementary material for: Quantification of gene expression patterns to reveal the origins of abnormal morphogenesis
Source: eLife. 2018 Sep 20;7:e36405. doi: 10.7554/eLife.36405 (PMC6199133; doi:10.7554/eLife.36405)
Supplement: Figure 6—figure supplement 2—source data 1. — This zip archive contains the PLS scores resulting from each of the analyses displayed in Figure 6—figure supplement 2. [file elife-36405-fig6-figsupp2-data1.zip › Figure 6 supplement 2-Source data 1/Forelimb ALL - PLS scores.txt]

Id	genotype	Block1PLS1	Block1PLS2	Block1PLS3	Block1PLS4	Block1PLS5	Block1PLS6	Block1PLS7	Block1PLS8	Block1PLS9	Block1PLS10	Block1PLS11	Block1PLS12	Block1PLS13	Block1PLS14	Block1PLS15	Block1PLS16	Block1PLS17	Block1PLS18	Block1PLS19	Block1PLS20	Block1PLS21	Block1PLS22	Block1PLS23	Block1PLS24	Block1PLS25	Block1PLS26	Block1PLS27	Block1PLS28	Block1PLS29	Block1PLS30	Block1PLS31	Block1PLS32	Block1PLS33	Block1PLS34	Block1PLS35	Block1PLS36	Block1PLS37	Block1PLS38	Block1PLS39	Block1PLS40	Block1PLS41	Block1PLS42	Block1PLS43	Block1PLS44	Block1PLS45	Block2PLS1	Block2PLS2	Block2PLS3
5_DUSP6_10.5_WT_LFL	WT	-0.048434486324680594	-0.0012626996122152567	-0.04053380717075363	-0.011535139037032573	0.015949297607119727	0.00738483993956932	-8.540161956664583E-4	0.01873459284597845	0.006094917411636763	-0.015235947984846567	0.008493552858178953	-0.006077163464612944	-0.016861721942131987	0.009274822076857224	-0.0018742095437996333	-0.004018778876604589	-0.0018160839614910413	-9.520661803427987E-4	0.0028372663051118834	0.004480052830725608	0.0045411009302551986	-0.003317455570738796	-0.0031576924204327088	3.7495909946821655E-4	0.001480963215432798	-7.752737143034762E-4	-0.001224396813997159	-0.0013172038400869833	-4.400977171580484E-4	-0.0016352028872907735	0.0017734540955957412	-0.0030526258963020246	-2.7652417378648986E-4	-8.334147631731728E-4	-4.993550047414138E-5	-9.118090495607759E-4	-2.283241851090781E-4	1.0947749259238753E-4	-0.0016386269055326942	-5.954789505478301E-4	6.629603873505891E-4	2.5610881056484713E-4	-4.158955981738621E-4	-2.636546036809443E-6	-5.911642468844978E-5	-0.09556141755880121	0.0627155094749952	-0.041143131951377816
5_DUSP6_10.5_WT_RFL	WT	-0.06813626471010913	-0.0021195970160850256	-0.02832499271276428	-0.00774942228576302	0.023619563928888004	0.01945430661365659	-0.002906309683362138	0.01345735732091665	0.0029207530405864052	-0.002546608555333908	-0.008045501764314142	0.006951944333159954	-0.01455569590226215	-0.007410846188489084	-0.00860906048397173	0.0024220338620191146	0.0020136787298822303	-1.9164609219204497E-4	-0.010825449510565867	-0.0012870921754232964	-0.009780936244099384	-0.002002496332768526	0.002816080268634353	-0.005576433538136037	0.0038552015189614935	3.530452390366676E-4	-0.0020479446807867945	-0.0032828583447825	0.004671610419179743	-0.005909665044879256	0.0031487300877093023	-0.0012730401409459511	6.141143048048157E-4	-7.168675887896812E-4	0.0025638158801490505	0.002135944992171732	1.1215981269182597E-4	-1.4306329993585095E-4	0.0011626332149899778	7.258302838314284E-4	-0.001157839826016023	0.0021248760982625907	-0.002555585994362566	-0.0023420776559898862	8.729504054980257E-4	-0.08809973522543763	0.0176706321673706	0.07510286194729376
6_DUSP6_10.5_WT_LFL	WT	-0.0786604234853463	0.02758639209523783	0.012235513120512588	-0.0010664965986925744	0.01378059291812252	0.003242044762844165	-0.006300096899338701	0.0012102215632657095	-0.013505168591178994	7.258331612127573E-4	0.014424033504115481	0.004363728300646301	0.009322430013911167	-0.005196896268013487	-1.557307462882072E-4	-0.004209423714665427	-0.001894548607795635	-0.0060942694351938335	-0.004513711217857519	-0.002634109719985206	-0.008047241875641509	0.004012804804334388	0.0016682822402192213	0.0015185390840994001	-0.00391063271090244	0.0062615905169186095	0.0011496101305712826	6.022759410305378E-4	0.0010298340930820216	0.0037669286594228576	-0.003287767494186881	0.0061000756885494015	-1.3861162964301944E-4	9.049203564008896E-4	-0.0029555161717535836	-0.0027548031372569685	-0.0021783975226900855	-0.002179647833455617	0.001707623464945578	-3.346358211985456E-4	-2.2521491094964325E-4	-2.3733608310900134E-4	-1.4480291830960048E-4	0.001108882732945384	-1.611624748700804E-4	-0.05892546669645877	0.05292795022632324	0.021265818991686298
6_DUSP6_10.5_WT_RFL	WT	-0.0976606041252686	0.034281860021051776	0.03870147070071499	-0.017326052863035762	0.007008971758942259	0.0024540636408524755	-0.00519882728926849	0.010512365238978982	0.008732992583983589	0.0022408113048985405	0.00415042984935325	-0.0037627237606488355	0.00846441305829189	0.0064473314484753425	0.0010893239543655082	1.3478249042795862E-4	0.004570460310403694	0.002442001268304975	0.0037392329211631474	0.002106423980219382	0.008524272001359802	0.0016479938990649012	0.0015291049096834944	8.235188218085093E-4	0.006448126800610338	0.0039459272664226115	0.003345048159444489	9.642233715333403E-4	-0.003488169530456786	7.828307285330561E-4	-0.0038982352000730166	0.0020785901090784363	0.003694050454999985	-0.0012188590493296834	0.002193774796849975	-0.002627718265125842	0.002324740331934678	-5.632599717890748E-4	-0.0013217827688697965	-0.002034753706480437	7.378606254334692E-4	-9.91454402628587E-4	0.001020057225798295	-0.0014527707558120594	-1.4570559459850833E-4	-0.08050981271486783	0.03500848956108558	0.10079668427511287
7_DUSP6_10.5_WT_LFL	WT	-0.07262171804710527	0.050119461929745465	-0.013520494961990695	-0.026419828481661165	-0.002701195783597172	0.007082890763574575	0.014025201012225192	-0.003067558928896824	-0.00486717752484042	0.004284997336662426	0.009392020495173299	-0.008310397868053945	0.0031024897655669136	0.0010972021349090154	0.004935145715846103	-0.005099998636690379	0.015396429312553892	0.0020034123790815986	-7.041903879940331E-4	-5.700236961181028E-4	0.005393841491370909	0.0011885054763853071	-0.002923973640393749	0.002580303685859928	-0.003682511481622778	-5.461058354622444E-4	0.005869268903735874	0.010630508448612908	0.005607380928699762	0.0014404218501503888	7.976705498412299E-4	-9.794770348179418E-4	-0.0033960156280894425	-0.0028731178701650933	-0.002426218511237542	0.0024609774354732872	0.00193162703616591	9.117268774995409E-4	5.7232335361144396E-5	5.625836555782074E-4	0.0027943856788801686	7.034717697428647E-4	-3.436345406492387E-4	9.650776294075542E-4	-0.0010144771420722957	-0.05455603463315846	0.09947942361777451	-0.05822354239139705
7_DUSP6_10.5_WT_RFL	WT	-0.0791388000836694	0.04554842814125507	0.018096548404249783	-0.019532418181716058	-0.007500870280480144	-0.010445645876669112	-0.002062108483245481	-0.010225939681841973	0.0044606486789214	-0.0026149562490121797	-0.007400010105408051	-0.0137971421955031	0.004910131286593186	-0.007920743385417187	-0.007657138395108431	-0.0013718307295338809	-4.7701382439845844E-4	0.010024816095363927	-0.002050603344144458	-9.541255131140542E-4	2.730466286100016E-4	-0.0018230235498481744	0.0013759672777678344	-0.0010129051832060796	0.001050719398816972	-8.131426394025554E-4	-6.489457075343513E-4	-0.003905790596509217	-0.002575257043624117	0.005565807093433243	0.002765192507137213	0.0012685721407735598	0.002011781223869651	-0.0014008757589106537	0.001388928725330007	0.00722921602687067	0.006229114753941473	-5.728767216625872E-4	0.0010290315315043216	9.372706388223345E-4	-9.859504733142292E-4	-0.0029129956876578966	0.002482315517643993	-6.677007520902947E-4	5.903893679877678E-4	-0.07742956612641408	0.06330458522898157	0.01681364226310524
8_DUSP6_10.5_WT_LFL	WT	-0.07112258312914341	0.05201729434825036	-0.0227253984438388	0.022255871683249263	0.02151782454333153	0.0016223545375703158	-0.0087845607638724	0.0011376326306938107	-0.001080447080539984	0.002795114847174639	-0.01016703492914287	0.0109549795560114	-0.0013554429807647729	-5.219777239231504E-4	0.005776391602474668	0.005242402427460425	-0.0012027878567700625	0.003420136540074522	-0.004628053016532209	-0.00480527316254866	-0.003534718592475965	6.344711020241887E-4	0.0012290556781298198	-0.011831112279586655	0.0026034216413302154	-0.0028500786064929637	-0.004616495153319768	1.743872625242348E-4	-0.0050618265595573815	-2.373434603140409E-4	-0.0018620338337171616	0.0010777973565352286	-2.806876579828149E-4	0.003679580664143744	-1.8375762450226446E-4	-0.0016486577243278117	-0.003580349930447291	0.001252030215465211	-5.602566647590648E-4	-0.002253200482807554	-0.0028445029771009865	3.254185803992322E-4	7.830718486024897E-5	0.0017355329665816517	0.0011938947295431757	-0.061817533235353536	0.10087816904274075	-0.062040071659074894
9_DUSP6_10.5_WT_LFL	WT	0.09963210444454251	0.02775232952743895	0.0065450290186957584	0.004930718415571391	0.02064174649823798	-0.008882411588402602	0.01633041744702526	0.018021101299681846	-0.01043026623307142	0.01086302079636583	-0.019494517694240304	0.013904862772270682	-0.007563706784860595	-0.009218996928906925	0.0017413071966896013	-0.0026721509703686703	-0.009858951495905129	0.008452772811258174	0.003155206029611528	0.003605578249650271	0.008432449068632494	-0.0022480435303435828	0.00530535276502481	0.0038198913015118417	-0.005823062582645713	0.005290672211853193	0.002115975005684824	-0.009673898566786222	0.0014953406424421448	-0.0019199641200162811	-0.004631016106018333	0.0018884441136758382	0.0015704592729362575	-0.006007228800203749	-9.647059179893897E-4	0.0039684334987744145	0.003800333137227394	0.004229537976701025	-0.0033299719834477947	2.6358763242711157E-4	0.001120573629286839	0.0018973385680621248	-4.0085773106099637E-4	7.442182430718925E-4	1.9496948178681695E-4	0.13188372094321216	0.009850996292527975	-0.029243487051281082
9_DUSP6_10.5_WT_RFL	WT	0.1140025515987589	-0.030392858190833694	0.004958814030705119	-0.01829303678461865	-0.0253984582640563	-0.0021798942730219834	0.020781301700156185	0.0034754254714922514	-0.007893972857493855	0.004745499397985891	0.008361652244502046	-0.0029035215824954265	-0.017836912464634223	-0.010244603816301946	0.0014801688918264664	-0.010823068293686117	0.004477397965196779	0.003859708819447987	-0.014289514418860136	0.0011653278714590432	-0.004464446688995465	0.004119117262471128	-0.0013085246408980934	-0.0031821100466852942	-0.0014527159897414262	-0.0021376914808308835	-0.004325886657851906	7.263319301865044E-4	0.0031511795983932053	-0.0059080063444523	-0.0012244989527848305	-7.611236045640811E-4	-0.0024067158391520454	-0.0029072401214216524	0.005258905448407882	-0.005214930401832106	-0.0024916542318453336	4.616424791153207E-4	2.758541907826855E-4	0.0028799288846769	0.0020645249018979963	-0.004343325903296184	-7.650077954196741E-4	0.004157323021799982	-0.0021739910553071444	0.09592442547027447	-0.009276430792686623	0.015032019557302377
11_DUSP6_10.5_WT_LFL	WT	0.1098503923402093	-0.01042502514878153	0.007067624038057839	0.002855564395988845	0.0267031215011211	0.0032094236210434097	-0.006772534544173126	0.016630960766636477	-0.014445128983625526	-0.009357157071823267	-0.02573019027921294	0.0188870758258594	2.84474127050282E-4	-0.001967547057019876	0.004011853757970961	0.011033521491221634	-0.014280113563497331	-0.005479278310184998	-0.002244495280807979	-0.00538297079421837	-0.0015332195482503108	-5.218860293226355E-4	-0.001945167121019269	-0.00844431693327685	-0.011688938932688107	-0.004059526020512927	0.002764786879650807	0.001084319119191182	-0.0011497964765426292	-0.002698903712121673	0.003304658538500859	0.001174183705328081	-0.004073491460996802	-0.005354802321178565	0.004962801021835944	-0.003251094500920658	3.0024666114444485E-4	-0.0073965231909860285	2.7380527906397008E-5	-1.609512533396148E-4	-7.806529597073515E-4	-0.0012686573895850472	9.542845022005784E-4	-6.772789982395877E-4	2.2576594011632176E-4	0.13879689570162257	0.004463453660906228	-0.020107106984393334
11_DUSP6_10.5_WT_RFL	WT	0.1089708736627372	-0.020945601991326678	0.03264140731775932	-0.025930114398960365	-0.02846888456419459	-0.006802058332157752	0.006436609456740335	6.836693059778186E-4	-0.009180426373512187	-0.011258991887415653	0.0014074012487325584	-0.0031517247651418213	0.009611589758095517	-0.01089692294833258	-4.196025514630209E-4	0.011610577449045246	-0.0025047648470622463	0.002944634141798723	0.0033152316453715458	0.0012665773741585798	3.915351073651937E-4	0.0025862802055889693	-0.0049038738048402175	0.0024120303044852225	0.002137260163639935	0.0036411580099799806	0.0028152761586805936	0.00596125418447753	-0.0020079857411344744	8.322510048419764E-4	-0.002975776664740284	-0.0018599376787704872	-7.501418989155901E-4	0.0035425615671660017	-0.004296152568121998	-0.002951231111899118	0.003862527554560261	0.0038210692722106944	-4.101612057724785E-4	0.0017096424915011535	-1.8178607312448907E-4	3.418544541449386E-4	0.0014823572430945479	-4.62881998425241E-4	-6.013757220275365E-4	0.11787010769652705	0.02571897264194961	0.011037398838550861
12_DUSP6_10.5_WT_RFL	WT	0.12605744869690316	-0.02369775196127298	-0.0370944992234427	2.0975511036173304E-4	-0.012670001658108282	0.01831693517139997	-0.030685584678799786	-0.013540117895815168	0.0042030685329271875	-0.009858925016218696	0.0194641950308092	0.007245921917929114	0.005387692430227119	0.0012958159651550961	0.0033225385030811504	0.002065649498218354	-5.014561635455065E-5	-0.0043358807770208846	-0.0026791052171193834	-0.00348835066204026	0.001959547304264563	-0.0037285621236311382	-0.0054347439305778055	-0.0052589940537255304	-5.970520171947697E-4	-0.0011942381456235547	0.003326903693989739	9.669628117235348E-4	0.001883932549607605	0.0014201587263637113	0.002479300745702642	0.0021924672260401163	-3.270002274915378E-4	-0.002283728645366869	9.84317636749406E-4	0.0016003881874761805	-0.0017241597156201823	0.0020370050415368488	0.0013572629690470637	2.2210764072618482E-4	-6.985175015346082E-4	-2.1921387363633884E-4	-2.625557496418406E-4	-3.585249638756501E-5	6.502984091021043E-4	0.15958527745387194	0.025984924095777785	-0.03147215901474862
14_DUSP6_10.5_WT_LFL	WT	0.10657199915373698	0.008530885776080499	-0.004407996994174257	0.004544389123231152	0.012843787331063668	-0.017739258649350133	-0.014942996663440001	0.011470314905056893	-0.007824565422668807	3.4683423462301553E-4	-0.00907709182355821	-0.0039184994893784455	-0.0030435272368831753	-0.002506380312101541	-0.002129409790377983	0.001586975382297253	0.003740416747288964	-8.375328534431848E-4	9.304812470524382E-4	-4.465607484398556E-4	-0.0022924655832227904	0.0043664231714414	-1.682910091586967E-4	9.818913265232368E-4	7.170003798218712E-4	-0.002029403781284293	-7.231540980766542E-4	0.002208104236787371	6.48820236917056E-4	-0.0014242364040003602	0.0026018797645044407	-8.472939335257398E-4	0.002684627641519508	0.004399240538625112	-0.0017704984717660053	0.005945152217932202	-0.0027264769126284175	-5.679794183335E-4	-7.932140921733332E-4	2.437361819380493E-4	0.004742351363473386	-0.0015477728770380357	0.0010533699463809076	0.001271693642308629	-0.004919620063891638	0.13757936025208095	-0.0018779498334815267	-0.005484911772300786
14_DUSP6_10.5_WT_RFL	WT	0.08060478619226114	-0.00355244610227685	0.03037477984984117	-9.979187448039701E-5	0.0024262910295445366	-0.002987224432315304	-0.010178895375893894	0.00880688239837207	-0.004274914283203046	0.014279336482314654	-0.008277107814242839	0.006659843990846785	-0.0021931741065995807	0.0063024622488729275	-0.003690922009233401	0.00209313729290105	-0.0069014828297451905	0.001307844520542343	-1.5570865719057313E-4	-0.004467249147666827	-0.008407343519847966	5.670469373585416E-4	-0.003071258730220389	-0.003770992256564389	-0.0019383440189919738	0.004793538009626964	1.798355478814596E-4	-0.003341492310727169	-0.0019525316680103484	0.004612360256684128	0.0010247588298190273	-0.0037048687748590524	-0.0023069091976295184	3.793228391079512E-5	0.004260339633852295	7.001517629676258E-4	0.0014053557679197899	-0.0045899432977927835	-0.002612175210438975	-0.0014832258353178747	7.961605987933081E-4	0.002414562489259928	-0.0019479351270734538	0.00210321962685952	0.0023289229233946357	0.11727357912640324	0.012855479308240459	0.01623406720083747
15_DUSP6_10.5_MUT_LFL	MUT	0.12857134893660674	-0.07095468616090148	0.00412205775156249	-0.009356699221326427	0.10596871657887509	0.003494107198614621	-9.349531819555696E-4	-0.07396760316921716	0.0018330050745522354	-0.011308208250007862	0.014871251313365759	0.010421414617733368	0.022682117173087404	0.009003635979578437	0.009218916838824795	0.012787753521948695	-0.0027049545836693237	-0.0018975559927014117	0.007967759648554158	0.0019656144180725476	0.005162839357409422	-0.005593500540334853	-0.012463882575567934	0.002075818804160763	0.005330945658413586	-0.0012335311547026504	0.0012135806317188536	0.003390646052331552	7.778679383037535E-4	0.0012714826777748623	0.0023030185884843142	0.002142680414876514	-0.002536727619648487	0.0017483614955029747	0.0020190456931724237	-0.0010245633200859526	9.713055687243276E-4	0.0011481717172900435	-9.354479745415792E-4	-2.3381942018792581E-4	-0.003279372458752109	0.0019739552257587323	9.12758892525952E-6	-0.0018046568272208012	0.0031723394147270363	0.1131168767226311	-0.04029352465617683	0.010765200209513878
16_DUSP6_10.5_MUT_LFL	MUT	0.09831652914862009	0.007459589325308481	-0.012179952916922858	-0.033923305923464625	0.0017461180065798765	-0.01173711540012355	0.0014890284091462892	0.01820090908207564	-0.005139007044020956	0.006316357928683484	-0.005335495284671534	-0.0241987117069939	-0.004966087321124899	-0.00656310050148869	-0.011027314279200773	-7.68992728967491E-4	0.015332842387908687	0.007497487643622494	-0.001925554210138708	-9.445700257296077E-4	-0.010098888993729054	-0.0026946422839315785	0.0027598550051498045	0.00650333036778045	8.547479915336602E-4	-0.0017226984286317902	0.0021174676974592653	-0.0035376047284103483	-0.0033459530181475065	-5.88944547103503E-4	0.002160807016409298	-0.002284670542672388	1.4320165046341525E-4	-0.002740741775368381	0.0010349366345054044	-0.0036444240866418554	-0.0025691504316388324	0.002538467124200138	0.003961039740993801	-0.001964893077593853	7.794868991189551E-5	1.0545134409133301E-4	-7.924396543770341E-4	0.002182745337877102	-2.1198709284880944E-4	0.1258506454032812	-0.00826879959833656	-0.009949233555269063
16_DUSP6_10.5_MUT_RFL	MUT	0.07425487592842285	-0.011865306565492064	0.008435392784203247	-0.04578887437359211	-0.032805410885023055	0.004658729411163493	0.0090546380956687	0.008645153441673721	-0.008922112244550416	0.011561541637456901	0.006616784642912587	0.014869908195666512	-0.011877506221583414	0.013406036857271916	-8.373526372379621E-4	-0.0017655179811131355	0.0038266499607223395	-0.0016420688033560484	5.550775244999855E-4	0.001089791637285199	-0.0021325654714641814	-0.0018004048486451483	0.006098175544053991	0.0057835846442021565	-0.0027304592064493895	0.0011855412217360011	-0.004368655874368798	-0.0013308314715894925	-0.00278455847855821	-0.0070850900903066255	-0.004435184970408093	3.8818155420361933E-4	-0.001332592593159467	0.0027835611783195192	-8.676420522310338E-4	0.0015865934087215198	0.001529754925606655	-9.135881312920182E-4	7.991362118637368E-4	-0.0027179437796640785	-3.8504878159713513E-4	-0.0025020921018158934	0.0035823462857703346	-0.0018937036837111433	-0.00398272573825451	0.1084759639055413	-0.0031478755993147372	0.0020662005200366325
17_DUSP6_10.5_MUT_LFL	MUT	0.06506498824538905	0.04583954548928082	-0.012728490709377241	-0.009618733321663558	0.013570353132614286	-0.01764085268115433	-0.005659092499562905	0.031248676752554765	0.003095128198058896	0.022616474844747162	-9.51996763074648E-4	0.0037893040626856686	8.055668041188275E-4	0.01125313598677712	-0.009674268520994534	-0.010895432865633197	-0.0050334475458433375	-0.011100846084899885	0.00416169984316701	0.007178248635003187	0.003074028853729807	-7.262885091820231E-4	0.012292675331887997	0.002002228238990707	0.008154281696708838	0.0010852822291574618	-0.004871914323808684	-0.003504650062291067	-0.0028839695987006257	0.005718929090192492	0.0012439457221396601	-0.0017719041848851661	5.96184459637888E-4	0.006015325739154595	-0.0019076709158091767	-0.0033248108054248987	-0.0020248502944496313	8.6437690647717E-4	0.0019242824014946798	0.0017119397312027585	-0.0011282154059331804	-3.796822916598893E-4	-0.0012132475437974923	-0.0012594255508187463	8.882892384379135E-4	0.10913557469334133	0.03599422806763265	-0.03184981022803282
17_DUSP6_10.5_MUT_RFL	MUT	0.049916351304313294	0.022540741326894348	0.0025855088129895483	0.006651260193963998	-0.03755271748140585	-0.014868728610987913	-0.0010311194016135179	-0.012756415526592344	0.020874691679548002	-2.0214671490045855E-4	0.012657495314505343	-0.01476135285480834	-0.00823316663754858	-0.003130510393536458	0.0017262570078830303	-0.003731453532097423	-0.0021192569865794257	9.554160324174816E-4	0.003375007732184892	0.003515890998177521	-0.005211613986951495	0.003648986909695614	0.0024849358014108237	0.005673464619821267	0.0023314243000563495	-0.003454518110696855	0.003413150793336542	0.00609492041038644	0.00246081727575597	0.009687525631682101	-0.002281900871516273	-3.6129015388218993E-4	0.009641371400051332	0.0029051532592797974	-0.004897388339211866	5.907886924835584E-4	-0.0017140667566058515	-0.0015712161927215762	3.7809024549617393E-4	5.51590580525674E-4	-0.0013915193374870209	0.0023639660644949856	-0.0020273107642616254	-0.003085945478595771	0.004113395159090023	0.09806264285183522	0.015806187057554877	-0.007902473742419794
18_DUSP6_10.5_MUT_RFL	MUT	0.09177169940538546	-0.033726646619816586	0.03140444358249575	-0.04231766652178237	-0.016546916140609692	0.019258935162181603	0.021350478356383075	0.009100738438437757	0.0012703233062785542	0.0018196639400579917	-0.010337088495185718	-0.006637028823773928	-0.004154521467573599	-0.0015325731579464148	0.0016017841310802918	-0.0025942551923863453	-0.001843582412112403	-8.929511872426208E-4	3.730674351383988E-5	-0.0032324400187242154	0.004881722947199585	0.0016066299753319192	0.0019802045192880676	-0.002322183947247652	1.2144952249693117E-4	-9.118741689070377E-5	-4.101803636465053E-4	-8.685463478367652E-4	7.557763550687488E-4	5.726721103095223E-4	4.952991930325323E-4	-9.16138899401558E-5	-7.654339922765251E-4	8.850379260937863E-4	-5.94682764989796E-4	-1.450299899868706E-4	-0.001220178756177827	7.811313716175325E-4	3.878548408911813E-5	4.475178072334634E-4	5.092380454052563E-4	-1.0073225764914342E-4	-1.3330871274766292E-4	1.431732050689318E-4	-2.4751261963915116E-4	0.1368755523589439	-0.06686742740858877	0.009692510281194451
19_DUSP6_10.5_MUT_RFL	MUT	-0.07775921580563887	0.04051789974078954	0.03751368756346924	-0.002737595436175246	-0.022973676065790198	-0.018516488450685417	3.7045112328542077E-4	-0.02498309281968608	0.013832002411403515	-0.015661529324253666	-0.006587581787512739	-0.009207109654892463	0.007649063671847969	0.0027486232902766156	0.00758226407605809	-5.950483286907048E-4	0.0038929602804379597	0.0026298986249332773	0.009271590653503315	0.002453546416610058	0.008377446814208132	0.0012494332609631568	0.0057118621551677465	-4.266927635833538E-4	0.003789362389329488	0.004159057452600844	-1.590416135615532E-4	-0.001642767616430593	-0.0021026578973573273	0.001441890792970689	-0.00162110791878132	-0.004231690991484294	-0.005435061331536125	-2.517626997934103E-4	0.0015502738528374999	-1.1187376096702471E-4	-0.0012496143585075084	8.886914866856612E-4	0.001321040217845282	-0.0010540247690422905	1.1686193549029396E-4	-1.3735808778769483E-4	-9.851423083240601E-4	6.352899884187989E-4	-0.0017933887151543332	-0.04227570365953924	0.07119821464877825	0.00279382403690901
20_DUSP6_10.5_MUT_LFL	MUT	-0.006609775248746532	0.06552885764961382	-0.030475934786552944	0.014015385103906137	0.005637535171762749	0.01109885651479295	0.011833576108850375	-4.762382114473938E-4	0.0067023718744303445	-6.746960206092912E-4	-0.007775426799387659	0.010634640831645488	-0.008202737919681602	0.005672393815524267	0.003466103867976998	-0.002473573957671131	0.007134010969667469	-0.005687708342552201	0.004943503936003983	0.0034796671925091567	-0.005300410584055339	-0.001046562883607714	-0.008448318866297346	-0.0034910490874546134	0.008476716419683478	0.001000452669513815	-0.00123363612843921	-0.0012612786762098381	0.0021526600307598086	-1.2115049684575227E-4	0.0021469379701111444	0.0016379416482832049	0.0036948836600792807	9.147623734066788E-4	-0.00207223309267878	0.001492014700141959	5.009686214228642E-4	9.877296079045106E-5	3.9793988455690357E-4	1.892045425753863E-4	-3.875545409080973E-4	-6.738993760635448E-4	6.685368490232687E-5	-8.718199481315219E-5	3.669631912438351E-4	0.022402153380582216	0.10419249077879644	-0.0313362270133795
20_DUSP6_10.5_MUT_RFL	MUT	-0.03899729931936699	0.049646052741530965	0.01787289151741494	0.02272640577016109	-0.01845708443407929	-0.012323561688388544	0.014138810735318934	-0.010303932858809274	0.020477073805702302	-0.0055023527068465495	3.8467219707082403E-4	-0.014672260329071738	-0.003678281770980435	3.874067576199519E-4	0.005311481323708158	0.008666005941142712	0.0030283820593599575	-0.0018849557157445372	0.0034445862077847286	-0.004417785917313247	0.013271492446637043	-0.001209582332562052	-0.003690810063213531	0.004828969754050046	-0.004323256389129235	8.919332056309153E-4	0.003791894203208877	0.004451728934294295	0.0023870311797250647	-0.008366266908178004	9.145879282344692E-4	0.0022594449764344344	-0.0035673665668139913	0.0016081250915769476	0.0017806778473954702	0.0016270900509445666	-7.710273440868871E-6	0.0013693594395512176	3.8800300474037415E-4	-8.068419046818758E-4	2.3897168241914478E-4	0.0026038285639553476	7.705801511943861E-4	8.775690092552785E-4	-0.001017069146566823	-0.044355532337541005	0.04460191192785995	0.044911273848608525
21_DUSP6_10.5_MUT_LFL	MUT	-0.08447582257218686	0.06876185278614577	-0.026647256414708456	-0.012466336579413328	-0.014788103924588607	0.0025758274892661087	0.009893628866335071	-0.009989242408260955	-0.011177256362919025	0.0029042921022981614	-0.0054251849101934245	0.007119217415096794	0.011103380035572555	0.013404989050630974	-0.004545172698473513	0.0011909551924090102	-0.0118558758741228	-0.00397250434950581	-0.006980558710436362	-0.003893249532638025	-9.00216903920145E-4	0.0010429840844155892	0.0015678905834671812	0.007354183542277544	-0.004345868552594521	-0.0026675841034066576	-2.8598035386447258E-5	-0.0053707776196268864	2.4150896333204313E-4	-0.0031726877036544108	0.0011362487419264683	-7.054191253556576E-4	0.002398659509916571	6.460203394221351E-4	0.0030275572779337096	2.048064053731734E-4	0.003387077832182677	-0.0014890983243743539	-0.0014560203342924996	1.9073607657125362E-4	-6.516097380612888E-4	-4.135090834818142E-4	7.555840695977998E-4	-0.0021949844869285995	1.4541649736582603E-4	-0.04669450318079241	0.10433184809802043	-0.05038871462520471
21_DUSP6_10.5_MUT_RFL	MUT	-0.0781861980696363	0.03425194057874894	0.031189354853904783	0.015281106992916878	-0.016496295870332408	-0.004880768835753116	0.009624116808566768	-0.017514837334302865	-0.006289700315395012	0.003718758217501919	2.764326413961871E-4	0.00977184162362868	-0.003583108622192541	-0.007889011650482867	-0.0031844926277293543	-0.0025388052431170923	-0.005194106769808454	-0.006642770637420409	-7.994583440376451E-4	-0.002690460411458185	-0.0020405443073873712	-0.0021356107744764695	-0.0035763522079042378	-0.0017599048653054322	-0.005232836802356607	-0.0038823613622530713	-0.001967232327503228	5.529667581514093E-4	-0.00168990499332396	0.0013413779269304633	3.199719072189925E-4	-0.0024338888475530993	5.074105490518789E-4	-0.0016995560804170086	-0.005587394353810564	-0.005116446948852769	-0.005559880932684792	2.3036840851088126E-5	-0.0014599647063066724	0.0027951357759895346	0.0012877273777972737	8.445557444469089E-4	-0.0014781302908254733	6.759391493076018E-5	7.773492213631059E-4	-0.0800711429575238	0.06154543605827832	0.06189918234646061
22_DUSP6_10.5_MUT_RFL	MUT	-0.0990337130053774	0.02134511787024789	0.0393924260407439	-0.005250018844101116	0.013772520483340244	5.777942389599016E-4	-0.004266428731723343	0.01567634048871253	-0.004780118015253144	-0.0011483252201044073	0.005177118799658378	0.005588721558479939	0.009730819117695478	0.0013645907224053323	-3.3092756276364554E-4	5.586549253015966E-4	-0.0011562435982579047	0.006827519454909979	0.004882064009736782	0.0018475743097480925	-0.0010274065465399277	-4.52527230471976E-4	0.003477728993030408	9.4235776417655E-4	-0.0018666234712874789	-0.004343179949141926	-0.003507895621291397	-0.002590549907288074	0.002387992419780405	3.2023229845361246E-4	0.0017749627749651465	0.0017963107869728928	-0.002122227891220187	1.3762819059614465E-5	-0.001100229335615045	0.0013525261209460793	-0.001425976679807335	4.614511310110877E-4	-3.3051582005462596E-4	3.38231306447191E-5	2.2254854198631383E-4	-2.430238926050647E-4	0.0010057243677036494	0.0012615554859450365	4.441334288289723E-4	-0.06914099085235825	0.04593123235720884	0.10773972034761063
8_DUSP6_11.5_WT_LFL	WT	0.15010042797006035	-0.030858615592381865	-0.02632495431147084	0.0021449762683807827	-0.013513252817958225	-0.008780888490860145	-0.00536243390126654	2.99656474139251E-4	-0.001897845437570496	-0.018490350899167177	0.015474354711809513	-0.012245612811932552	0.005735628514136004	3.0064773581235573E-4	-0.00203386373090865	-0.00963136229640943	0.011161929980428534	-0.0019279180802162428	0.0038735192483681253	-0.0014435837605478964	0.007127579459710444	-0.003495783476827396	0.0016327813537468363	0.0011544360226764007	-0.0017695469303096395	0.001520283884999943	-0.008213378184225337	1.6700195084287835E-4	0.004349728982681522	-0.002592844297516577	-0.0012818560693277203	0.0013595336684538196	0.00401301627817662	8.632301335530601E-4	0.0018341560109221275	0.001084912729394204	0.0027119817826992583	-0.002989209869303585	-0.0024818037958896063	9.271114307575924E-4	-2.0711857324156192E-4	0.0013358549826716724	-4.31551605565054E-4	-0.0015424808229134368	9.203862889695614E-4	0.11856625820335936	-0.028184436637902738	-0.005839110817505355
8_DUSP6_11.5_WT_RFL	WT	0.11236948902006759	-0.014902580890986304	0.038093950270579206	0.04379674787743037	-0.0026640598358567288	0.004530335773499983	-0.01388685791188189	-0.0026385266930537303	0.012372780338451322	0.014120796211805611	-0.014370213333450498	0.001449471560335798	-0.007136216540590652	0.00829548533069838	0.009139035953524353	-0.006336802149827561	-0.008542577487843485	0.010017909202936423	3.273868694549048E-4	-0.0012037316902480477	0.00971627474063479	0.0020172413241612602	-0.0035322134951154324	-0.0015013646978295245	-0.0031183488808534466	8.742863568122002E-4	0.0037301497102489953	2.62174743529429E-4	0.003581764744791109	-0.0017353240862098289	0.005190660181761028	-0.0016597284347880776	5.78872032234317E-4	5.499135899423293E-4	-0.0016686615868208485	-0.003536203439055682	-0.0011370576178579657	5.760516668851007E-4	0.0036014797612663324	-0.0013058018326690172	-0.0019360732465606482	6.978870122118031E-4	-2.7396532417872763E-5	1.5139343976131037E-4	-0.0025550174883549907	0.10505998851026584	-0.014415925582958851	0.009017267672045746
9_DUSP6_11.5_WT_LFL	WT	0.11881358773135388	0.013938596997891232	-0.012210931323563625	0.002677334662119774	3.181108581700351E-4	5.369515001858048E-4	0.03240027300977108	0.010425210044234924	-0.01739329118114803	0.0017605922625336793	0.0013054762468651172	0.018583858412922174	-0.009186632268742069	0.002744283985561307	0.0025710795279008476	-0.003999644182440591	2.7952351166710436E-4	-0.0016384537196999852	-0.007993339966355125	-8.534545319027515E-4	3.958073188540527E-4	-0.004104166095994795	2.7235539698561946E-4	-5.738879279079062E-4	0.0022356836780827224	2.2366026958250116E-4	0.0022986885780157977	-9.362657188157536E-4	8.489013666987781E-4	0.006455669242580055	-3.3834753314355894E-4	-0.002135759514625713	-4.4285329771818864E-4	-0.0017486071607088168	-0.0014432797152437535	7.920870577745766E-4	-0.00102745000821723	5.6697591079380404E-5	3.9853228040973325E-4	2.1510724998371642E-4	-5.1538589264760095E-5	3.6762024201857785E-4	-7.010934270973694E-4	2.0878030696990543E-4	7.365766954642132E-5	0.08945221088249232	-0.05876011956183716	0.06566518903666684
9_DUSP6_11.5_WT_RFL	WT	0.15228098054525366	-0.03483156465240984	-0.012664555976974988	0.024562493095308176	-0.0018199781987417805	0.006097038121550165	-0.011404105502457148	-0.0072287205654196305	9.614174344202732E-4	-3.104162270916623E-5	0.01043084671490452	-0.016610100637607633	0.007339502897430765	-0.005902530484090249	-0.0040520235740749795	-0.006050816417186789	0.007418597622060643	0.005768540020006806	-9.07556678348867E-4	0.01270558787449607	-0.005109116378941071	0.003279501795633518	0.006464272507319702	-0.004987107763208089	0.0033304456244664027	-2.8620721363659812E-5	0.0025195387565818883	-0.0029272755678800373	-0.00765780436030178	0.001209734182802319	0.007400741830637022	0.0014273355603993537	-0.0032822356023596002	0.0012219901625774598	-4.0811296544131627E-4	3.806607910433208E-4	-5.411583649439266E-4	0.0019541587804431733	-0.001862220208189182	-0.0011723932111385883	2.0463696450590506E-4	0.001006968355561533	-2.7877384976008235E-4	-0.001190653769448118	-6.513419985958156E-4	0.09802139321124893	-0.02436573481628093	2.6581697009963614E-4
10_DUSP6_11.5_WT_LFL	WT	0.10921355904078676	-0.00485196996994867	-0.0062190228881797436	0.04106602276696352	0.003155160972252971	0.002658923899518065	-0.013820379760048143	-0.008279188100769955	0.018434933888033675	-0.009171636260164671	-0.012252815385523502	-0.005168606218927449	-0.004615920730024325	0.00585083267044675	-0.005471460342268147	0.0027592941899535024	-0.007647123124822085	0.0024863647913961912	0.005548209980164051	-0.0062446928634538774	-0.0020640072416722548	-1.5821972283188086E-4	0.005022891356604539	-0.0029076974793673413	0.003435133240464663	-0.002264015298170662	0.001374464136671818	0.004412944047531395	-4.327657752191058E-4	0.001553264797088112	-0.0024811295764243517	5.692309182300008E-4	0.0014869944566324707	1.2832711234408338E-4	-5.419575709973411E-4	0.001966518537586918	0.0028545192493074603	0.004455046687082714	-0.002326312593730007	0.0019193181306597507	1.569997777619821E-4	-0.0025724331966487084	4.25505565441567E-4	6.469326099589785E-5	0.0014006778454205026	0.097285217517257	-0.03156997963118554	0.01758145908260339
10_DUSP6_11.5_WT_RFL	WT	0.11867419274344594	-0.014798275293223737	-0.02086295852688459	0.027796563974240355	-0.010572348653431745	0.002273554855844578	-0.016216407540928537	-0.00925529820729503	0.011972817230826851	-0.0019858070961672226	0.008219720598391109	-0.007204307656903262	0.00409904484838433	0.018271199440602796	-0.001170924037999864	0.013295301174379116	0.01015908909926898	-0.005626579280535863	6.518714215577289E-4	1.8057219328953904E-4	0.002756730142421621	0.006787617691126957	-0.0018604400898291195	0.0010185396101009237	0.006424406893981941	5.030832257218549E-4	-0.004706673419920595	1.638246242953445E-4	0.0010923300942261823	-0.0024785261074317176	-0.0021812712207901915	0.002498453098723455	3.656864588319434E-4	4.601057620126233E-4	-0.005596159363484377	0.0034053033890166073	0.0019500151461968914	-0.0028616415756579235	3.9446850428244374E-4	-6.334438541288185E-4	-6.002706695711817E-4	7.866813708252616E-4	6.203770508727341E-4	-1.7815051364951763E-4	0.0010989839588345343	0.1263861169071148	-0.03643753150558871	-0.009023114843143394
11_DUSP6_11.5_WT_LFL	WT	0.06354432737671761	0.028681836726320034	-0.010762696013316846	0.017935547818435846	-0.006918363181212226	0.0016213451026570408	0.01769259271502742	0.004955730436985937	0.002255066072867482	-0.005532561822027695	0.019492288732308048	-0.013282095532490264	0.017252460382532774	-0.015213308665397758	3.6762012851327894E-4	0.007810956298568391	0.003812801567576722	-0.005656786597376335	0.0011337971767203447	-3.6346769516586944E-4	-3.2474573973929476E-4	1.827846914599916E-4	-0.010234223903350619	-0.003062301657852303	-0.005748009443507768	2.5847939170792113E-4	8.637447153672815E-4	0.0032437930632556	0.002910740047819716	-0.002626484900726031	-0.011496532933295273	4.052909793459451E-4	-8.729834424796115E-4	-0.002887513943422463	0.003692719286774884	0.0023717772126577324	-0.003861897779896811	4.4217719673050404E-4	0.0012094728791880922	4.3169333486422264E-4	4.7892231141699474E-4	-5.968265938030288E-4	0.0015221545100138044	-0.0020196226774046155	5.306273878806955E-4	0.0766414436325817	0.014721398011926921	-0.0020945642414797534
11_DUSP6_11.5_WT_RFL	WT	0.11678438496133567	-0.013514767030521027	-0.005713974736451738	0.01697721637280828	-0.0037324298791355285	0.02046762039947935	-0.003911829098191615	-0.008085210408706031	0.0013022656784110413	-0.003095942236948785	-0.006648288525510331	0.010162834959807753	-0.0017479198578129959	-0.01611029426065562	-0.0023167429404658373	-0.00928352056453873	-0.004140833537799063	3.7460563763312086E-4	-0.0075128996597184075	6.911192868022317E-4	-0.006643353645107864	-0.002231083452577792	0.0038608939824128813	0.008274362497890236	-0.002145068906055497	-0.00316636727028403	-0.0032939510535554195	-9.341862241924017E-4	-0.003483452166627337	-0.0016169363867908778	0.001720728622756147	-0.0017324594309208077	-0.0019297842931210946	-0.0016068962704421375	0.0026796310911614764	-0.003973656264191868	8.665689503606568E-4	-0.0018949830034361646	-3.7667088702559985E-4	-0.0011770236742335285	-4.543327909373729E-4	-2.3601222760610482E-4	-0.0013616137730320381	0.0023571715060883474	-3.46062692413592E-5	0.07633004093007206	0.02007815125716766	-0.0054821288488798945
12_DUSP6_11.5_WT_LFL	WT	-0.13831855567984883	-0.017150085338310053	-0.01800981969114423	-0.004800538812414608	-0.013490044395903884	-0.016143491758171338	0.021286968831966246	0.0020017861033747647	-0.003941090830059493	-0.0018825398251911848	-0.001575625471620835	0.009734835516067618	0.010802485898243432	-0.008392901282983962	0.0019214403306446826	-0.007882339829166158	-0.013417819845502795	-9.426212818263234E-4	-2.0336271826037518E-4	-0.008737026006642288	0.0014705764464827027	-0.0027638251712069446	-0.0016254176196573294	-0.004956514918017892	0.001162463237903193	0.0017788183502944269	9.491363934476336E-4	0.007177965042765058	-7.963349602522717E-4	-4.8004316652356695E-4	2.973011190129433E-4	-2.8297974950702983E-4	0.0013733041343018011	-0.0013311237410296452	-0.004647236712572675	2.3069841913200606E-5	-0.0042101543511817085	2.3914047395898067E-4	0.0017681740370803249	-0.0020228619586604287	-6.685545935941751E-4	-0.001929463868239549	-0.003167246648667861	0.001635319094582068	8.906837098821055E-4	-0.11825032646516577	-0.09716409332372802	-0.026699179170001048
12_DUSP6_11.5_WT_RFL	WT	-0.13318283288313135	-0.024781636166388225	-0.016895928500675304	2.736866828787323E-4	-0.0025687143311164803	0.011147580902229679	0.018076580838945307	0.009197395013997559	0.009611516794408777	0.007048660875063967	0.010429151337853285	0.003788178005567912	0.015183235450822162	-0.005564038714892175	0.00505367658376072	0.006996561634964102	0.00409466405881811	-0.0036609253424735528	-0.005176602925244684	0.0025081060340218907	-0.002465931905015025	-0.001191846804841161	0.002723882145827796	-6.56551042229304E-4	-0.007494554689369942	0.0023433681916397147	0.0017142341720099614	-0.005616068504447924	-0.0010780399588520265	0.0013090439966989866	6.615279609440054E-4	-3.5607940967158553E-4	0.0026387144874912742	0.0022744993383945478	3.4387077000745474E-4	-7.645575072562362E-4	0.0027342356213281146	-9.575664874516099E-4	0.0024622942154981764	-0.0032766012969413895	0.0030857714315909806	-0.0017714560766355124	-6.601730148402792E-4	2.9082754997776907E-5	0.0019247334559791426	-0.10153503341341477	-0.09020833037242082	-0.026956854203410496
13_DUSP6_11.5_WT_LFL	WT	-0.1318668511639522	-0.03850800104829848	-0.016250522012282952	-0.013886520099506507	-0.007667635735342726	0.003282283691925361	-6.243145589606024E-4	0.002494013072031444	0.007571628273707005	0.0010095813867592356	3.436563600604098E-4	5.76014550630578E-4	0.003337114695628039	0.011535350523644603	-0.006412849321556564	-0.006345078425327364	8.63124811701431E-4	-0.002839888167132763	0.0018601511837166172	6.976242231547995E-4	-0.005640423749363941	-7.556440868908702E-4	0.006542330386931667	-0.0021168558022250173	0.0017281662819254922	-0.0021352689430673088	-0.0028185130038020038	6.641920991399014E-4	-0.002451544779015198	-2.5181433876324483E-4	5.03937578707822E-4	0.001451157768477666	6.255597840527623E-4	-0.0012138549464246347	0.0010693088896358179	7.540688157996422E-4	-5.207332313452839E-4	-9.490286478506817E-4	0.004165868122447258	0.002683653320309607	0.001079147683890208	0.00470543976148712	0.005759001209224425	0.0024833561629459652	-0.003028273448908841	-0.12283145138992171	-0.08931477976275028	-0.020453849472603054
13_DUSP6_11.5_WT_RFL	WT	-0.1266486870133939	-0.03361672269466707	0.056849567470713396	0.012017320682685413	-0.002498636135029974	-0.01840396497412951	-0.018639455763144543	-0.003034051891448814	-0.012015615550477561	0.006048777933396197	-0.009625478358803244	0.009849020870411026	2.96500465695064E-4	0.008285363862720456	0.013204971775382601	-0.005643576578921612	-0.0024520992716367557	-0.008592652947524813	0.0024934349330740977	-0.005790826270223267	-5.310150410542131E-5	0.007485396139056471	-0.009433550879019797	0.0030729965772751736	-0.00417668309993849	-0.0017054924516159856	6.178217659019963E-5	0.0044364914512972815	-0.004786905848192769	0.0023248419114342963	0.0013242039508542982	-0.001612621450236459	0.0014325692634539066	0.001101133351103688	-0.0012801767639632512	0.0015558927910043845	-0.001288879008286799	5.311848607165667E-4	0.002303982652953151	0.0010843988235984345	-3.3872443962602904E-4	-4.7770793456932597E-4	5.463303472505017E-4	8.518594437178211E-4	1.5328064168418105E-4	-0.16160932057852243	-0.06285777819425416	0.07676676600020478
18_DUSP6_11.5_MUT_LFL	MUT	-0.08810022517024477	-0.018028232089656242	-0.020386971364491507	-0.014805911272728707	0.007784344786853759	0.0038672450615715934	0.0015420727772792	-0.0037433623751978794	-0.007144271359411266	0.002212005241524249	-0.006973963089214837	0.0047521338158846415	-0.00866620632163937	0.011671882889734827	-0.009750593634970385	0.006762213369755817	0.014411792223347287	0.010506141750546996	0.007766009418947085	0.006305898583521598	0.005240929501083256	0.003342069471820841	-0.002398628916810435	-6.440442707177755E-4	-0.0017043057986741211	-0.0017175998100150186	0.0010683587243415576	6.427887889018076E-4	-0.004757998098370818	-0.0011201779225469659	-0.007222198052599651	0.0011392860262412381	-0.0019043700408966704	0.0021215506071883923	0.0043117310492412535	-0.0016919270426411376	0.0014945893619181367	-6.11022117917045E-4	3.133391875761102E-4	0.002456142916206759	0.001703509680900005	-2.9081822011035006E-4	-0.0026679802204756667	-1.110499268939971E-4	-0.0029886446053002287	-0.15086295442758996	-0.0476664393246025	-0.05018224305810111
18_DUSP6_11.5_MUT_RFL	MUT	-0.0946479186991381	-0.03185670855995294	-0.0066658381804906705	-0.01201466124968743	-0.004147378293223916	0.010266831775121485	-0.014824535385007276	-0.0025490279341595498	-0.002780465691984454	0.0027890142858058627	-0.01455357135335741	-0.01422381093939898	4.937283171637113E-4	0.013701043526055764	0.003402484609465423	0.011322536164564533	-5.0748394313960155E-5	0.0051498877696646034	-0.0090122485205872	0.012855785033388911	0.0026898383239673035	-0.015582008866360162	-0.0026824077871928148	0.003586713813486471	-0.005660774784429915	0.0040381652020363675	-0.0067780168113343985	-6.715354125696178E-4	0.0019763362163316986	0.0032573910397023986	0.002307002826967711	0.007774342861450123	-0.0027327307618685275	-0.0018876385566026113	-3.70383214410237E-4	0.0023840075541669086	8.13205415447953E-4	0.001732549531180619	-0.0010594936381396161	-0.0034591019634151103	7.64800299504037E-4	-8.236478427442223E-4	4.945559293147178E-4	-0.002701328938315227	9.267932693695572E-4	-0.14375862475585885	-0.0459308096840798	0.005108587619954208
19_DUSP6_11.5_MUT_LFL	MUT	-0.10630486888128651	-0.027429439628368732	-0.017428457976742	-0.0012525521029319944	-0.0016437798214982624	-0.017519640926957993	0.0061955421972403266	0.002475361666060271	-0.001646726337265788	-0.005805256735773296	0.002381111497703056	0.010987120425960967	-0.008715870009549166	-0.00402644867047415	-0.004543172388095531	6.948576592765545E-4	-0.007592292963617401	-0.0020658760190543123	-0.0015572782432054812	-0.002742600931896611	-0.0011683588229999394	0.005451305737602707	-9.600609811152112E-5	0.003810360659340337	0.002507086296227081	0.0027438912479529056	-0.0060578317325206575	4.209623656744304E-4	0.006573597524804057	0.003898843994057798	0.005350944017659436	-0.0013326359896360229	1.1161726803442587E-4	-0.0025931103113483777	-0.0024350938807479803	2.2356236245557853E-4	-0.003679349561716068	0.0026689224418270183	-0.0011156729491817287	-0.0013751844327092489	-0.0028586425189174197	5.99122151552737E-4	0.00116938544388412	-0.0011202689809261587	0.0013763506014376342	-0.1602615575175826	-0.06497952283397747	-0.052654284053042115
19_DUSP6_11.5_MUT_RFL	MUT	-0.10746282738739614	-0.02726077826073129	0.0025708880004909796	-0.0027578674620620334	-0.012104802670120925	-0.0035500308679726213	-0.0017725373366877482	-0.0010549855345081734	0.01501767430540509	-0.013145859745257492	-0.0015263271242758896	-0.006888874855283439	0.004075892103328812	-0.003364253235509725	0.012679851078272596	9.433610434823455E-4	0.008635920111793947	0.002588045775315252	0.00211578052965864	-0.00286766380534718	0.0029208880705337255	-0.002904003120624806	-0.006586019503033995	0.004729864583608296	-0.001225918892553422	-0.0031860909168927977	0.0016677708865342113	-0.0025743258843990815	-9.489248701634052E-6	-0.0010836372444272622	-8.570779598160523E-4	-3.2812163351599065E-4	-0.0036074778404906528	-0.0019278095036479362	2.757993059252367E-4	7.850317597773535E-4	0.0044612439260625445	7.332751500820007E-4	-0.00889343593156521	0.002228804331334736	-0.00346455646566799	-2.7833064222804226E-4	-0.0015105225350857312	-0.001633223474543141	-0.0013533782501723801	-0.12364095437154121	-0.0888146988953777	-0.02221201729296301
20_DUSP6_11.5_MUT_LFL	MUT	-0.08760385760582173	-0.031025037874344016	-0.009851231184390966	0.002669031035561173	0.0059638598471037675	0.022740224110991004	-0.008092391908508393	-0.0016228883272901688	-0.004192006944725056	0.007671562672215361	-0.0011286794313235737	0.00689299909121355	-0.0070023224657273725	0.007124288322311266	-0.009961518893857777	9.553236462465585E-4	0.0022985866585399535	0.0022112403627903886	4.056599637101789E-4	0.005600565136570961	0.004456323383569697	0.00127554936963641	0.006894750913264112	-5.01752983594657E-4	0.005399809442117856	0.0024495845577241007	0.00819492372897682	0.0012647012761473006	-0.0016170522141424094	-0.004648740247285642	-0.0016142079644834231	-0.0032878911162141063	0.0021017092626187082	0.0031787804067451835	1.521457093623085E-4	4.804771573341504E-6	-0.001936846587323121	-0.0020091810815782013	0.0011692368549858973	0.004678744875881735	2.496628953406292E-5	-0.0012996419702056765	0.0017157798102643766	0.0017526734158303187	0.0022469950139050263	-0.1253135323293861	-0.039680475861395094	-0.020875997037184797
20_DUSP6_11.5_MUT_RFL	MUT	-0.092878587756719	-0.0392461044032543	-0.009035904206245064	0.005856323614082014	-2.939287236236148E-4	0.013793552540557598	4.1341336525830256E-4	0.005605425046666088	-1.2525366586042114E-4	0.004237373118952686	0.00993341469673648	-0.01218547032326507	-0.011063920505755508	-0.0035214890727091096	-0.013721549895767075	0.0025209540230961584	-7.142521394500259E-4	-0.0055868478785389315	0.006928881468087676	0.00713420630204268	-0.004185678559533592	0.0028271323333962472	0.011541175617312919	-0.005340893038886877	0.0022473389486271957	-0.0024942985825468613	0.001593680248596874	-0.004632682490422641	0.004428823541808801	-0.0030966449658434043	-0.001925620513010598	-0.004972712121791338	0.002051010228536174	0.002705054687149589	0.00189749339865727	-7.388274607335551E-4	0.005321292043073627	-9.815812536705581E-4	-0.0026918468786656527	-0.002429554144392476	-0.0019310127457425287	-1.3296524937637423E-4	-0.002243276473323753	6.161342754451512E-4	-0.0019815107305418186	-0.15557629365939113	-0.04787722179883992	0.027255964367332804
21_DUSP6_11.5_MUT_LFL	MUT	-0.10376819331133634	0.004810479096320846	-0.007824156770275028	0.02776406573869142	0.011664694737812367	-0.0035957354290812454	-8.234862624866837E-5	0.006890200070390583	-0.00323664195601868	0.009559142316431507	0.013133577851561096	-0.005150900182130476	0.005282353322015725	-0.011669296663425758	0.01229355088396677	0.005658353873475264	-0.007619192385261594	-0.0017214927380342186	7.223916735015327E-4	-0.005258367446709938	-0.00411710517460978	-0.0011723705331279542	0.0023257155954929535	0.001346605064993442	-8.608575345104678E-4	0.001400606560385194	8.979322775923378E-4	0.001331577080690855	-4.080414899161745E-4	0.001989236892469711	0.0019940500838018893	9.199198940146809E-4	0.001597692411847866	-0.0027858401605742175	-5.214255577249709E-4	7.054090726374201E-5	2.0303730552890522E-4	-1.1648384395148261E-4	0.0010613411425953515	8.46223838249927E-4	3.984075555204516E-5	5.987034796808874E-4	-2.739526764190442E-4	2.8768194100121133E-4	-0.0010219531879874246	-0.11126101576789885	0.021235577006828783	-0.044896579002031936
21_DUSP6_11.5_MUT_RFL	MUT	-0.08374658896836469	-0.037556023305708286	0.025095392869001115	0.019921794347875395	0.005922356332725437	-0.010716835534438607	-0.023720580169942614	-0.007040881005667623	-0.009813606327766858	-0.0011652012916929634	-0.00356144836474141	-0.003582456557147319	-7.115140587759317E-4	-0.020674153239843958	0.0016730528673893964	-0.010380691057112265	-0.005478958844964148	4.0369317216933906E-4	-0.0022834172868143976	-0.008114082053351996	-0.0045144287706306895	0.0043402622281791	-0.00803642302616928	-3.4328365197865965E-4	0.00567421637517409	-0.002244150527740881	0.0029651392945927732	-0.0020764561039992753	0.0015481624719544138	2.57404786506752E-5	-0.0015267592993180883	5.105931543787855E-4	-0.0014455472062655235	0.0015816592852455182	0.001304282990890351	-0.003263757204943353	-0.0028615833130239323	-0.0010272584504201136	0.0019820694846763845	-4.4409793693943875E-4	0.003697900964828389	3.266920609864886E-4	0.0012754378513714698	-0.001228144077641914	0.0024346105176273106	-0.12623694190002127	-0.05253537491296246	-0.03130066338390492
[truncated: 42 more columns]
