# Supplementary material for: Quantification of gene expression patterns to reveal the origins of abnormal morphogenesis
Source: eLife. 2018 Sep 20;7:e36405. doi: 10.7554/eLife.36405 (PMC6199133; doi:10.7554/eLife.36405)
Supplement: Figure 6—figure supplement 2—source data 1. — This zip archive contains the PLS scores resulting from each of the analyses displayed in Figure 6—figure supplement 2. [file elife-36405-fig6-figsupp2-data1.zip › Figure 6 supplement 2-Source data 1/Forelimb EARLY - PLS scores.txt]

Id	genotype	Block1PLS1	Block1PLS2	Block1PLS3	Block1PLS4	Block1PLS5	Block1PLS6	Block1PLS7	Block1PLS8	Block1PLS9	Block1PLS10	Block1PLS11	Block1PLS12	Block1PLS13	Block1PLS14	Block1PLS15	Block1PLS16	Block1PLS17	Block1PLS18	Block1PLS19	Block1PLS20	Block2PLS1	Block2PLS2	Block2PLS3	Block2PLS4	Block2PLS5	Block2PLS6	Block2PLS7	Block2PLS8	Block2PLS9	Block2PLS10	Block2PLS11	Block2PLS12	Block2PLS13	Block2PLS14	Block2PLS15	Block2PLS16	Block2PLS17	Block2PLS18	Block2PLS19	Block2PLS20
9_DUSP6_10.5_WT_LFL	WT	-0.022271913899920826	0.01926376868126846	0.024428846278551068	0.003215997611821043	0.02740865938026165	-0.025981341324479088	-1.5123196146875372E-4	-0.020071477276129915	0.005254637562511022	9.818938236299847E-4	0.016037489645871518	-0.008287027824489635	0.0019305082928850771	0.005107778853158419	-0.005898420439420752	0.013164436626678603	-0.005091183873393556	0.009830513499445576	-0.003476087629628423	0.00313678234722404	-0.031798881442080734	-0.007459344946439833	0.02456620326579914	-0.028475120555087868	-0.0074946168820810895	-0.0044600627746586505	-0.004041883525169227	0.0012428815288896542	-0.0054175071517745255	0.0019107525995425948	0.018839078013435488	-0.019103971549677502	-0.002329572264633936	-0.0018257398499737423	-0.008098758568031578	0.012308303660740668	-0.0020661041649118147	0.006730385123398852	-0.0025604228954968517	0.003792562434052025
9_DUSP6_10.5_WT_RFL	WT	0.015102936448800367	-0.028747691647531864	-0.026183919011182243	0.00292613925915976	0.025618719936328003	0.009413212224958917	0.0050967973591235245	0.002855743619284483	0.0019812034158424104	1.0712041020651463E-4	0.011841602258594607	-0.005417131892781238	-0.009390274586052103	0.0066387849203630184	0.004922693125401414	-0.004415676865346168	0.016940530421185283	0.007759616241158729	0.00343525405827911	-0.005065767904555027	-0.01176528457380903	-0.005238916522801861	0.013929830846509145	0.002951300867495603	0.031739676025083756	0.04076823779440042	0.01532493226226145	0.006240711966274056	-0.007030426140693072	-0.0019257724258283696	0.0017205135460932005	-0.016341959164304642	-0.008804637772497612	-0.002598537161593313	0.00302131815272639	-0.0069643545079975866	0.00850862087562913	0.009515439693008252	0.003343089744131315	-5.637244925891449E-4
11_DUSP6_10.5_WT_LFL	WT	0.005837067820035315	0.003829212271932575	0.02332996028716722	-0.010523612719512432	-0.00531675164571614	-0.031395281651905985	0.0030967853040663783	-0.030401170852172248	-0.007839433175163843	-0.003144151914282702	-6.919995785815044E-4	-0.0011397224650694826	-0.008570693173151202	-0.011894534668905178	0.004999061962553074	0.003306247857206482	0.015606892453095352	-0.005695737619647997	0.0069379049700223384	2.8182652647262244E-4	-0.020304217419726787	-0.0011071865038171968	0.01418714471345555	-0.03576456018199897	0.00471768255198087	-0.015992802816048427	0.0034427892894332043	-0.003700374977054629	-0.011085563337825484	-0.015452027438003507	0.004218651449434883	-0.011947395558650337	-0.007608958460141615	-0.013639865670417585	0.0012700424051578939	0.004192970616895511	0.0034222101456322235	-0.007770045454690165	0.006606190818498682	6.878352624856176E-4
11_DUSP6_10.5_WT_RFL	WT	0.003705345766216336	-0.039302550959296745	-0.01949331231891516	0.006281957219995867	0.013258015847457068	-0.010321993802838228	0.010944254270521113	0.0015509651658502798	-0.02947460277922404	0.008804209491514572	-0.00607407044734834	9.611378100080189E-4	0.006055087357414068	-0.005709767334939957	-0.008543857044355124	-0.004731745540090694	-0.010538321984478512	0.0021965085383057544	0.0021603143015581677	-0.0018405031453006602	-0.02594853779210799	-0.009365606496601436	-0.029616065243661272	-0.01468579551063134	0.01799335711576339	-0.00610118357047934	0.0022917059537474623	-0.009643263139893889	-0.036891762898992535	0.010413769762584044	-0.010263269319877496	0.0015375880148418121	0.0019863658194725882	-0.002485931063282979	-0.005852097627536309	-0.007725845511371349	-0.00641252237800473	0.004573233649200984	0.004675255036444277	-0.0012013756524628977
12_DUSP6_10.5_WT_RFL	WT	0.019314454664640147	0.005428793907679088	-0.026555631394052037	-0.03345617467656291	-0.03543731260820131	0.02328022434390203	-0.018332798098693665	-0.004111845983718571	-7.99355843235025E-5	0.0014435570773364927	-0.008518185258813428	-0.0013236924865145277	-6.988821241282997E-4	0.0015267145469225166	0.008872961819006136	0.0041697885819697075	-2.8655147112927564E-4	0.0015952611193694101	0.0015874884630249042	-6.379708196651934E-4	-0.05460242543798842	-0.036744697783369584	-0.03868660365495934	-0.06568902644685098	-0.05402441203228862	0.009963910643665471	-0.005121097488516651	-0.021825852077645338	-0.006569099338752534	0.0050895527030986685	-0.009206335391996261	-0.008267301272766982	-0.0010564720579760976	0.009185787273767863	0.010279475981897955	0.0050730682120347795	-0.0036075620205119696	0.005023089619360649	-6.468606734597604E-4	-1.398077412493367E-4
14_DUSP6_10.5_WT_LFL	WT	-0.014269728271239167	0.01752869106454759	0.01324017223919069	-0.01686906104341987	0.0024065631492960395	-0.010538742271779113	0.00985466138470955	0.004042996491787325	-0.007101417150416648	-0.002861263287702504	1.6165487202147023E-4	6.250896454389713E-4	-0.0033092824915334756	0.005505787094315195	-0.0022488013268554758	-0.00545368270790766	0.004207525797321698	-0.0026189639826230088	-0.009898207766087639	-0.006458381017758528	-0.010223469087963916	0.004154723303891357	0.032386354306723514	-0.02075345429830469	-0.011649866849274845	-0.009468374481249991	-2.530376683574189E-6	-0.00885471903379736	-0.01839902669987796	-0.0043954166613723025	-0.007843710822386286	-0.003924192027743275	-1.7514605656288143E-4	0.012182213086123894	-0.001039899721725112	-0.008746184294872669	0.004095474555719712	-0.0024551442016683333	-0.013483927077984993	-0.0059662834931145875
14_DUSP6_10.5_WT_RFL	WT	-0.02485997488510906	-0.011585858492228509	0.014349629897909028	0.019166678749710366	-0.005181580322939392	-0.008640429989353347	0.022611387491412824	-0.012286956593288365	-0.001367606374187638	0.009707015309342636	-0.0013131330221862292	0.0095743525097096	-0.0065241145672890796	-0.0022448426474200077	0.003117921781246636	-1.4043000206201656E-4	0.004105529287181273	-6.48413444431172E-4	-0.0028116996093187742	0.008501677141757294	-0.024660846228374934	-0.010818336895266914	-0.008833283203526315	0.011701701495728762	-0.004870434954923512	0.009418565727395868	0.027494086911700667	-0.006625395785387986	0.0034523657455406416	0.019226379978173416	-0.006531024548245577	0.02120169548318389	-0.0038286622663374504	-0.0013507009278373727	0.006525434309013304	0.0016116506338292853	0.0038632629622416827	0.003733874899675629	-0.0057640995341228865	0.007808461445116789
15_DUSP6_10.5_MUT_LFL	MUT	0.09375802026616847	-0.015669493547719432	0.10142919309364666	-0.009200377033897717	-0.0341465688405606	0.03540150031359726	-0.02994568979247586	7.251037247578687E-4	-0.023083846948899246	0.014798075301893943	-0.009649419210399236	0.005211746177850413	0.0025142777402200897	-0.006492917717817004	0.00497554452900676	-2.012345482082787E-4	-0.006080183345321276	-0.0022416606590413817	0.004086063793863969	0.00533671332991525	0.03020327053937618	-0.01131421234241143	0.05921708808578338	0.006597889529326304	0.0037836968782197426	0.017353886311486176	-0.0048731528901392665	0.0022827952833456887	-0.0028587900218198462	7.033874095729088E-4	8.069714290095947E-4	9.203740568469897E-4	0.00169554547169105	4.6535598206180447E-4	-2.734858887583006E-4	-5.96949059419128E-4	-3.9059474574662436E-4	-8.386945538151394E-5	7.326913496096717E-4	-2.9945554701391736E-4
16_DUSP6_10.5_MUT_LFL	MUT	-0.02324676641895247	-0.01584407732216394	0.0034802664462093686	-0.023531790769411188	0.02187312867250191	-0.012850770029475185	-0.0024512650661022957	0.02729542455812831	0.007808872531616333	-0.008295387803727896	0.0010370425385558318	0.012757055708073861	-0.011221066266221429	0.017114669276005478	-0.002183840833739154	0.002025952199812185	-7.309942603037748E-4	0.0014136210930120326	0.004207991437226634	-8.900295442390799E-4	-0.0021897976489783245	-0.004805027027901929	0.01342427765739931	-0.02518177942062129	0.008244999918146034	-0.013336789380883302	0.0070019011254618515	0.021269756919243026	0.0024164833969418974	-0.009620437785324282	-0.0041853120930794765	0.01632619633018638	-8.627391856238607E-4	0.012546783667831306	-0.0014275084507061368	0.007199938696003428	-0.0011031607176902685	-0.0013133451902461878	0.007166477870502422	5.287742816481235E-4
16_DUSP6_10.5_MUT_RFL	MUT	-0.030976284057173908	-0.05472285987787329	-0.015541872201571392	-4.434559504898416E-4	0.015518069969855186	0.013478929436720598	0.005682114169257247	-0.01220520938007377	0.01899022976619524	-1.626608470692392E-4	0.003724890833955932	0.005455327079557468	0.005976699450940854	-0.00464897082686601	-0.011762866342472414	0.004268650021452233	0.002901204465886186	-0.003031811553274761	-0.001143543165894459	-0.00810817024560097	-0.014947037367895596	-0.02328845691185285	0.0022330536016877114	5.224074290649189E-4	-0.0012230886651813987	0.027020873109528144	0.006045678780749637	-0.007025767976446993	0.012543142127479066	0.0022611193708125727	0.017515409870493267	0.017593153636247968	0.004181609740260919	-0.009323645421563326	-0.0059413441510905675	0.010986391358816648	-4.902428927408991E-4	-0.004350334742807576	5.160770066856815E-5	-0.0065110031854390404
17_DUSP6_10.5_MUT_LFL	MUT	-0.07125012984456199	0.016288771580137727	0.02498044459873426	-0.01023320998454604	0.015592625821073902	-0.006675226781609478	-5.236631567629118E-4	0.0024774449011143976	0.03137288903543358	0.003134770959560284	4.482012958492669E-4	-0.0019673275291553203	0.0050748315277550325	-0.0025964727098732095	0.003163569223723729	-0.012995512854092894	-0.010996627276262426	-7.601598934883877E-4	2.2748866961082943E-4	-2.4746513796358076E-5	-0.06851564974739291	0.015710572586128575	0.025171737593792952	-0.011944019892538507	-0.004809745877659189	-5.703086255313583E-4	-0.006754729615500173	0.004585636889943181	0.015252501554497599	0.012617674901047798	7.878813013171746E-4	-0.007896652427979503	0.0021714709341402426	-0.005441061978882494	0.0023867429978906268	-0.01376602451373514	-0.0023279192161351913	0.002630535660024413	0.00463189943658176	-7.845680428206871E-4
17_DUSP6_10.5_MUT_RFL	MUT	-0.05975313587992068	4.414545670451581E-4	-0.01767577508730843	0.033868119927325774	0.0019359141324584005	0.028014028094629762	-0.0010506483962098127	0.019381607348481527	-0.009611794324337817	-0.02249826820002542	-0.0040109268626863015	-0.004564495814543469	0.01032986062601444	0.0014000011502372219	0.0024098204801209907	2.692533604164338E-4	-0.010821548737488288	-0.007111714598427884	-0.00419889387205167	0.00602392174611917	-0.04087343921477486	-0.013389286293210048	-4.8730267273181107E-4	0.002714892526065922	0.012175728371901725	0.026248225608117584	-9.80880477799192E-4	0.004269278520947928	-0.017952826895263563	-0.02040164923147841	0.01033899109263832	-0.013602323395854418	-0.005479106531280009	-0.0017354313830183108	0.0020277713351832686	0.0024487811837532033	-0.0027035871908556485	-0.007197971862971043	-3.873865394936785E-4	0.0038197882599209404
18_DUSP6_10.5_MUT_RFL	MUT	0.00496396464021701	-0.06394521326162834	-0.00782400213115352	0.01932831028964591	0.009316884939598185	-0.018836073734959897	0.0032529461847323163	-9.822298959338669E-4	0.009493885802059227	-0.0030336200314331164	0.0011500911692657995	-0.004077261818733538	0.0013671239074639265	5.576593636584252E-4	0.002152281787087787	-0.0021461264674596018	-0.001006457470234561	8.077265892617138E-4	-6.324512328054448E-4	-9.259362585717724E-4	0.0661965377392403	-0.09452754318415348	-0.007862762490242625	0.03594478795434968	-0.030483495591108176	-0.05072229391688588	-0.01845079676104485	0.007457991449047577	0.027655816423656637	-0.011133177860794435	-0.010438999085038588	-0.014523598020767057	0.0011024607500513548	0.004518754753534938	0.004054700383463383	-0.003734116241402039	-0.0016318142788235503	-9.763174468821042E-4	-0.0070713503821314755	0.0017044459778164606
8_DUSP6_11.5_WT_LFL	WT	0.041512790606747826	0.010012271393935021	-0.029954095809226092	-0.036271258001828635	-0.0014223042564686418	0.0071251426963086645	-0.0023424777731819455	0.021729404842652907	-0.0033470019574117116	0.0027226080080757506	0.00809976087621649	4.450632320961471E-5	0.015306684944753412	-0.004442861264792363	0.002552888723933665	-0.005261354491537835	0.004426590139340666	-0.0014536201819995874	-0.0024662638241696993	0.002989172573597043	0.03746364419967365	0.013603628566300457	-0.02238284747546596	-0.02653911011037095	0.007991755653975372	-0.012841529152831689	0.0025704535067522733	0.016621976310787868	0.002391104173702415	0.00476490293189235	0.01866112623874517	0.01043464606982397	0.020887581208294592	-0.0034297507177457423	0.0041524702516431145	2.576837711846132E-4	0.004588918170291505	-0.003188664273544799	-7.656596492540929E-4	0.0034851531057506434
8_DUSP6_11.5_WT_RFL	WT	0.013082227220372286	0.02166640551424759	-7.933675814445794E-5	0.038683767771652895	-0.025792394801045497	-0.009766338252786442	0.03646317620290484	-0.01224637496190686	-0.004808281520601961	0.008346157323425803	0.011488461120340503	-0.00960418568495218	0.0029189935658551535	0.010910632383423276	0.0021503511197595374	6.820669343312728E-4	-0.0023457288591740445	-0.0034990746672906373	0.005666407816594969	-0.002476722414367118	0.014443054142741187	0.029061268542247966	0.0026022685707569855	0.03108787485438156	-0.016217784268190427	-0.00431837019111186	0.017669948322535413	-9.208232579342318E-4	0.003127432482615837	0.011253115483922563	0.002336572685575275	-8.739630169900141E-5	0.011668272690313987	0.013299538583207217	0.0029180481209817883	0.003097649834637755	-1.9760626472610293E-4	-0.004323757357242994	0.005636981689877764	-0.003667899393092358
9_DUSP6_11.5_WT_LFL	WT	0.003844198393556965	0.0158307214203507	-0.004766974934025716	-0.007056400506054833	0.040248356333902516	-0.0017343653421328922	-0.00848517439470206	-0.025005134745318316	0.015355376689778754	-0.0012800277602783626	-0.0038945379222090257	-0.0019292245958553059	0.0016230349028112134	0.004164536276730601	0.0017068057289043657	0.0029817632624045396	-0.002285168456389733	-4.032888501110036E-4	-9.388406724894102E-4	0.0011998524968701947	0.09265522734182989	0.046352215096339244	-0.02653984271376784	0.013468890874456027	0.07152565959697521	0.009503648246009855	0.006775317911340675	-0.031084642992319438	0.01216505808136542	-0.0077277783243194995	-0.020757264776410878	0.01205530170460967	0.0015854686303849806	0.007023438746979744	0.00666417032868826	-0.0016337100042915522	-0.005309075842910134	-0.00470572378591855	-0.001266664928191729	6.431180203649392E-5
9_DUSP6_11.5_WT_RFL	WT	0.04990841187386453	0.02317776067299964	-0.02141805687572882	-0.01314793712100753	-0.015724485400156554	0.0039532179710446225	0.0018503436855663241	0.021017538046898734	-0.0019824617129788084	0.014484814251242725	0.009194334430372632	-1.2579047277077638E-4	-0.020087653783715805	-0.0012300595065116988	0.0020235597336444914	-0.0037874795072360846	-0.008573160295944997	-0.002789681921459364	-0.0015894237103896047	-0.0024906834262413413	0.028475381856140042	0.01822997231116824	-0.01950073330276938	0.011832325111285551	0.014236948122784095	0.0029048098140961294	9.030832658069644E-4	0.018439274886953603	0.007397762322765074	0.010537413018661424	0.009652304799036537	-0.004123726433156002	-0.019188493775935556	-0.014253512785295932	0.002740867209720027	0.007738366133497127	-0.007214905085853972	-0.004998729670757965	-0.002306377662766126	-0.0019424989772712908
10_DUSP6_11.5_WT_LFL	WT	0.0076657911313900515	0.03754078941964544	-0.001289515721266926	0.013406834475672688	-0.02676095815327703	-0.0016701881554853234	0.006555058214942526	0.001412536910208918	-0.0027601920350026196	-0.02083675924473591	-1.7685055967155486E-4	0.004558109298951805	0.0017640910055248132	-0.007034685079422579	0.0018804927803863572	-0.0011850785295070083	-0.004869530466774674	0.006928186650996566	-7.192409443033262E-4	-8.695584492250872E-4	0.04183850760850241	0.038014561929739434	0.0028072439892298773	0.030456015692480375	-0.002774723902986463	-0.0020334322951096016	0.013184357950589427	-7.340278449924657E-4	0.006648508612577186	-0.025765354377501624	3.6141252371969134E-4	0.024059785874838105	0.003739368954897331	-0.011414269706227114	0.007997783894622086	5.569967316700309E-4	-0.004063948202011822	0.009125058958083014	8.161749913777491E-5	-0.00512373503055915
10_DUSP6_11.5_WT_RFL	WT	0.015297016000565631	0.026415211518335927	-0.015896922347403742	-0.0077357922090572516	-0.025534239131851152	0.017686292063735745	0.0072198481951486985	0.012209876888777815	0.00737925128224465	-0.004971743184583916	-0.017584485943264207	-0.0038985365324785623	0.0044875471228236884	-0.005493897335050304	-0.01449777294210287	-3.1789907094062096E-4	8.526348603064106E-4	-0.0016040512337400204	-9.499984643506403E-4	0.0024534051703370054	0.020219271816843597	0.006405476117808498	0.0033468759106108	-0.008866920109584677	-0.014021448523140956	0.004580075573241851	0.009677376897244067	0.007284206227603079	0.015717256726139443	-0.0050370788197536326	-0.02043027818190948	-0.020382004015108666	-0.005893464377570365	0.0013071654449059095	-0.02089246967126504	-0.00409776394864941	0.00459599568941344	0.0014872658824467964	0.0013238665699922118	0.005466406070862394
11_DUSP6_11.5_WT_LFL	WT	-0.04223553837671972	0.02017701986124136	-0.004731815224295565	0.023890440549691687	0.014801420545023375	0.0023846091975585843	-0.03108630031644412	0.016854034433964844	-0.004707086832384987	0.003411366854665382	-0.02582691055612619	-0.002928968587701686	0.011366667299134445	-0.006930389032015934	0.003510664970197375	0.016021508660860613	0.009491668168724795	8.153280391857292E-4	-0.0022726063194499456	-0.002089332761473515	-0.012084771686321348	0.028783921259334495	-0.008370155978633661	0.04552713942667109	0.002611003446688162	-0.013233417003521954	-0.021117121936606018	0.01517190183212154	0.00145138693730005	0.0166020367400577	-0.007753204506199977	0.005834914837570816	0.005004662367913217	-0.001966439106119349	0.0024817018926014773	0.005292915844458196	0.004242064662928792	2.5298056169434835E-4	-2.094177999557898E-4	-0.0031614363368809616
11_DUSP6_11.5_WT_RFL	WT	0.014871246801022796	0.01221687323507618	-0.013827283027134294	0.007700824161111975	-0.012661763567539971	-0.0023264050056512435	-0.018258123506343753	-0.014242277243365256	-0.001472685690748112	-8.577065370550945E-4	0.014556990320241936	0.006076041152245647	-0.010913440751505042	0.0057928342588002765	-0.003303058836026436	-0.006253446920743427	0.005092880903853247	5.11416834799545E-4	0.0027883437007582136	0.0019544511685018425	-0.013580537596932722	0.01774227519486844	-0.031592481805990315	0.04509456076468358	-0.02745089013468362	-0.014683668619629641	-0.05103943910616393	-0.014451544729684896	-0.004013816099581925	0.00607858802501005	0.012170485775645438	0.010236864159557692	0.0012044461811388765	0.008935848233544017	-0.01299496318447629	-0.013499768595781819	0.004202495939066134	-0.0017079606047816999	2.1248942741334826E-4	0.0020040492528035254
