# Supplementary material for: Quantification of gene expression patterns to reveal the origins of abnormal morphogenesis
Source: eLife. 2018 Sep 20;7:e36405. doi: 10.7554/eLife.36405 (PMC6199133; doi:10.7554/eLife.36405)
Supplement: Figure 6—figure supplement 2—source data 1. — This zip archive contains the PLS scores resulting from each of the analyses displayed in Figure 6—figure supplement 2. [file elife-36405-fig6-figsupp2-data1.zip › Figure 6 supplement 2-Source data 1/Forelimb LATE - PLS scores.txt]

Id	genotype	Block1PLS1	Block1PLS2	Block1PLS3	Block1PLS4	Block1PLS5	Block1PLS6	Block1PLS7	Block1PLS8	Block1PLS9	Block1PLS10	Block1PLS11	Block2PLS1	Block2PLS2	Block2PLS3	Block2PLS4	Block2PLS5	Block2PLS6	Block2PLS7	Block2PLS8	Block2PLS9	Block2PLS10	Block2PLS11
12_DUSP6_11.5_WT_LFL	WT	0.040591784090657196	-0.0012514828094870537	0.017515589299833042	0.024868855840546124	-8.543159110493423E-4	0.006942645506798143	0.017335814080684166	5.290826860777443E-4	-0.0017053284182596674	-0.004133715876564331	0.005750223928929451	0.05353303543292471	0.009122073662643207	0.0017314722634278008	0.01728014848178886	0.015647219225062722	0.010350622900996606	0.029256186296314032	0.006833953503445272	0.005044411282076741	-0.005377636614591261	0.0060012937078170805
12_DUSP6_11.5_WT_RFL	WT	0.03224274194948856	-0.007261821778822249	0.023710561313180535	-0.015452504915571496	-0.010911631206545536	-0.009906041085706207	-5.188414222644583E-4	0.0024492346972828406	-0.0034700173750414117	0.007449833338541508	0.007684095762920648	0.06309996191321939	0.0012220547043534443	0.026598696491673575	-0.015043825116017383	-0.011359402735582638	-0.014439364855532147	-0.018620621117966654	0.008657694953391802	-0.006478471560289165	0.010385332512112508	0.005486545781961036
13_DUSP6_11.5_WT_LFL	WT	0.03046492933966473	0.010540319129486731	-0.006630693346546925	-0.01050278204259251	-0.005899564764205665	-0.0032708214781482837	0.009852461787650802	-0.001597419003250528	0.0022599388182927673	0.0036845669429308647	-0.019010841983668668	0.04973918638424231	0.016119999462506973	0.0010698437513415831	-0.008402670871555074	0.007589899357040927	0.0018242313110981663	0.004262478634375074	-0.0017543267421280355	0.003837245075549171	0.004708793926523789	-0.014228071303472667
13_DUSP6_11.5_WT_RFL	WT	-0.02789503714476091	0.06110525264516129	0.02073334470861414	0.02288611303588642	-0.00963185371315881	0.0077264086204441845	-0.006111022901955392	0.0035592048491555235	-0.001986474277417631	1.5149778016541448E-4	-0.002224050494775297	-0.05004080302781973	0.09332553254399598	0.0068450628029125705	0.005495792717644375	-0.02648745262897836	-0.0011307785295970932	-3.455742092906109E-4	-0.003324954213788372	7.437314370835885E-4	-0.0019869690983863623	0.0016962446015404945
18_DUSP6_11.5_MUT_LFL	MUT	-0.0019807902941579598	-0.022458747914214403	-0.030768207965627216	-0.0030125519431457646	-0.016632946799781164	0.010542343918145274	-0.007820925890751246	0.009539439657181176	0.015516861111487852	0.003146088032135032	0.002137637667101597	-0.001939917404002533	-0.039744726347549816	-0.02696751864782404	0.01930559996699288	-0.018851407253568427	0.003925419755312768	-0.009118127895170679	0.004875235488713204	0.012154226861266163	0.008150259667548732	0.0014421057573836122
18_DUSP6_11.5_MUT_RFL	MUT	-0.008061935982164719	0.0017414934515261775	-0.02122226692597649	-0.0277031565777809	0.003654576119107034	0.025533938222930798	0.00269435632245176	-0.01014207966577859	-0.006287843692919177	0.008675287992502233	0.0071843643171428575	-0.030202957111684706	0.0159716682108122	-0.012225061279616568	-0.019329754660891443	0.005617008219329444	0.017262686937327545	0.013017067751230611	-0.008658912503711681	-0.004851352140574296	0.003294085240419274	0.003725552434047881
19_DUSP6_11.5_MUT_LFL	MUT	0.011564829184471416	-0.010700782306133466	-0.009898426636097607	0.021600987923914263	-8.853930943512498E-4	-0.005107064887720942	-0.0017909175503175703	-0.012109643899758708	-0.013152621153090353	-0.0021593626267731214	-0.0014801820628704628	0.01852979153749937	-0.02996865625216355	-0.03439789311793236	0.023674318400301257	-0.015615885310860155	-0.009754621122651956	-0.018950947899144553	-0.013046565788326157	-0.015327620830864723	-6.702378623464608E-4	-0.001110250300723644
19_DUSP6_11.5_MUT_RFL	MUT	0.008733773459244686	0.00837849375206285	0.002770487452395931	-0.0052037358274542025	0.01620146247370935	0.008381967780741	-0.022172436844977335	-0.006461473510940418	0.00875431311057576	-0.01033817436345213	0.003736472774200914	0.04926343521567508	0.014774774417071597	0.007514817594865083	-0.010770515062659868	0.020965616357330616	0.0052156734747444726	-0.022422101026772456	-0.0012794989647857207	0.0034847771209076343	-0.011158207273103717	-4.548066592710559E-4
20_DUSP6_11.5_MUT_LFL	MUT	-0.016106929912134187	-0.013550936886842876	-0.01968233314587898	-0.01710273364303637	-0.007358159858003723	-0.007311257099627037	0.0048939849861330265	0.018901448540833088	-0.004445754802113996	-0.009246952534716416	-0.0037684454575274895	-0.023558557259087794	-0.01821158787167579	-0.0014253230181219697	-0.016849512942958205	-0.004214096199369727	0.003029398453767629	0.0026340560061950727	0.018058204582908938	-0.011578278348846975	-0.01404197863891515	-0.001747747080935457
20_DUSP6_11.5_MUT_RFL	MUT	-0.010005255762316818	-0.010645481290437634	-0.01440453589121598	-0.016361593482538437	0.0037167904307112577	-0.028962599208807043	0.008397123114406265	-0.006699215015604235	0.008229162474463647	-0.003978856036111624	0.0028731803982069443	-0.04223631695980777	0.034347565592167575	-0.014298280090669338	-0.004177938258904132	-0.0011583824683379209	-0.021305840027265287	0.017897762167282318	-0.014013731277769167	0.010261212738996002	-0.002346798531586917	0.005694282378169678
21_DUSP6_11.5_MUT_LFL	MUT	-0.017588970627426117	-0.029422077932724482	0.03673989695165382	0.007610704055922982	-0.0019386392897559849	0.0025695841120575488	0.0012205541788507172	-0.007876329512581612	6.92202712661696E-4	-0.00119685682645687	-0.0016629357335835608	-0.07567649469819698	-0.0840314138512438	0.04743706559536921	-0.0019526934772287699	-0.0058986359044460755	0.008980944166381587	0.003979125182532807	-0.007797453288814926	0.002857861641408255	-0.0015486276052893598	-0.005504900389124231
21_DUSP6_11.5_MUT_RFL	MUT	-0.04195913830056592	0.013525771940425105	0.0011365841856656976	0.01837239757584989	0.030539675613323845	-0.007139104401107455	-0.005980149859910806	0.009907750177383597	-0.004404438508639462	0.00794664417779943	-0.0012195191160771016	-0.010510364022961167	-0.012927284270918044	-0.0018828823454254896	0.010771050823487623	0.033765519342379584	-0.003958372464582338	-0.001589303889584921	0.011450354250864901	-1.477432767122837E-4	0.01059198427761483	-0.0010002489273926276
