# Supplementary material for: Quantification of gene expression patterns to reveal the origins of abnormal morphogenesis
Source: eLife. 2018 Sep 20;7:e36405. doi: 10.7554/eLife.36405 (PMC6199133; doi:10.7554/eLife.36405)
Supplement: Figure 6—figure supplement 2—source data 1. — This zip archive contains the PLS scores resulting from each of the analyses displayed in Figure 6—figure supplement 2. [file elife-36405-fig6-figsupp2-data1.zip › Figure 6 supplement 2-Source data 1/Forelimb MID - PLS scores.txt]

Id	genotype	Block1PLS1	Block1PLS2	Block1PLS3	Block1PLS4	Block1PLS5	Block1PLS6	Block1PLS7	Block1PLS8	Block1PLS9	Block1PLS10	Block1PLS11	Block1PLS12	Block2PLS1	Block2PLS2	Block2PLS3	Block2PLS4	Block2PLS5	Block2PLS6	Block2PLS7	Block2PLS8	Block2PLS9	Block2PLS10	Block2PLS11	Block2PLS12
5_DUSP6_10.5_WT_LFL	WT	-0.013168086604120437	0.06087454030218023	0.03398146398125049	-0.0032236109853832026	-0.010603667165293595	-0.003889590582223973	-0.0072554822685126155	0.001089455902575965	0.0045205288070030115	0.0064614340788163764	-0.0052541419692899455	0.0038710903305832246	-0.022732806453355372	0.09565983030420891	0.019238203190881754	-0.02261188131205116	-0.022811699922216135	0.003647271715472254	-0.010654580239901922	-0.003914885589146352	-0.006124298357416502	0.017650995242016364	6.028543856543702E-4	0.008921944727145956
5_DUSP6_10.5_WT_RFL	WT	0.004685753368263485	0.056724243293009825	0.016585108210286748	0.005640806805218353	0.009580764040354075	0.005032188911714494	0.012018484539978105	-0.007173256502103373	0.02210277954297834	-0.010263249975012467	8.534202271104343E-4	-0.007181685702757339	0.08581108489031367	0.021478699509838908	0.012076049113414077	-0.001320806926166376	0.014061882338799174	-0.004230466508795276	0.011719150103327332	0.005004892988248889	0.016746216113460284	-0.022321975407839197	-0.0028523318640147925	-0.008053305696588606
6_DUSP6_10.5_WT_LFL	WT	0.01897075914842778	0.00849622827298922	-0.006493515982735573	0.011709380016023936	0.004738350127214495	0.02060464785144826	0.0026338750284952677	0.004862511245294541	-0.01797465660813323	-0.00555104525548877	0.002847532464269266	2.7036500485045983E-4	0.01566185714890547	0.0295791974017056	0.017868323528591995	-7.060081835760937E-4	5.139491130995892E-4	0.030280163209975265	0.0019562484597074907	0.018558137831922	-0.023700663076461233	-0.018853805994573862	0.007389540395573272	7.103705401992386E-4
6_DUSP6_10.5_WT_RFL	WT	0.04314590553187502	-0.009081451079043876	-0.01633011040872458	0.010503175935768225	3.5669020658084293E-6	-0.019825581792502708	-0.007440406237175486	0.005855793593016384	-0.0062240121883155915	-0.003174354745620914	7.772536826937618E-4	0.013325743132317406	0.09575508839985801	-0.017365740092200654	-0.0032280165856188423	0.013546158134641927	0.014521710021988729	-0.015359668157817504	-0.008038653533688682	-0.0013853645424679786	0.00703035394697486	-0.012061140619933474	-0.0017214565972542362	0.022670533194345623
7_DUSP6_10.5_WT_LFL	WT	-0.017268360158852736	0.008846664908816165	-0.0185816725733162	-0.002058502126823072	0.015979455436656378	-0.01054597312438995	-0.023329988225900766	0.01202327999204424	-0.006718923773367873	7.066306042885924E-4	-0.011692021548258366	-0.006637864777364775	-0.0774541905103638	0.023914806517872606	-0.034801869409478874	-0.005184926955572821	0.036988917718982765	-0.012252091510364447	-0.0054094663736649375	0.0034245372321283036	-0.005952862259660537	0.007559591731307003	-0.013423127660687002	-0.006931433016311798
7_DUSP6_10.5_WT_RFL	WT	0.012269139483561092	-0.013928981205588681	-0.015051880035477007	-0.017774071602540093	0.005613335398532597	-0.010935288431439772	-0.007042251067323487	0.007302524312421723	0.0017269196371962172	0.004475037098790663	0.022958134711281924	-0.003858826578862054	0.011697310277045892	0.005628433270390271	-7.177398237865149E-4	-0.03264240064706459	0.022354323856934328	0.0010467648365720022	-0.012897689173579712	-0.01044500616312253	3.209879022861165E-5	0.01159194697621052	0.02261564483273941	6.238475124136516E-4
8_DUSP6_10.5_WT_LFL	WT	-0.02309436862860908	0.009634302179932285	-0.005044661762771494	0.012866409169138776	0.003370790132700279	0.0022477852483300236	0.032861545925676125	-0.025637517377996685	-0.005668314909604893	-3.2285137519947894E-4	0.003128525841380362	0.003977147118723055	-0.07702914837632206	0.02497021940568165	-0.029178125951071915	-0.01565365637015964	0.013373144672482197	-0.01166776050655055	0.024195466314940715	-0.020332657444513118	-0.010457922505034543	0.008858927067180783	-0.0023653573439391348	0.00393719226000484
19_DUSP6_10.5_MUT_RFL	MUT	0.020776967116704573	-0.04084255628399172	-0.0026717174727440697	-0.02825371463203532	-0.01234021989390575	-0.012897404285349304	0.007317305742952211	0.019866955655321695	-0.004204103266240493	0.004555641543794467	-0.002820978426834837	-3.9883385559954886E-4	-0.020876024337655574	-0.0163477135790626	-0.0017263942068221196	-0.012766957555360638	-0.021755770152243968	-0.011332779166466068	0.03351426831422779	0.03424456590046536	-8.163027568627262E-4	-0.0032754607666660414	-0.007376393699110429	-0.005827589728518776
20_DUSP6_10.5_MUT_LFL	MUT	-0.06859733364035638	-0.0061106053199133405	0.038827682711549794	0.022312376217618533	0.0078063274780888325	0.001891293398237216	0.00373805572466762	0.0015091460630809947	0.008920023029175526	0.0015582771253335956	0.0041820728264200715	0.0026303238776217708	-0.09534707709835669	-0.05600832592903236	0.02822383409763973	0.046169868580514424	4.297611607467695E-4	-1.8867637934022084E-4	0.002209208006235799	0.01785286180596205	0.007833436834502158	0.004076990511918419	0.0038970922268157728	-1.35106202703196E-4
20_DUSP6_10.5_MUT_RFL	MUT	-0.014150792501924104	-0.04155666075148749	0.033529955823754114	-0.018571213808416403	-0.004981143207424446	-0.005959996879731106	-0.009177717988465478	-0.01107793150045905	-0.0065925767466896625	-0.005452508127572909	-0.008583752137136795	-0.002663917294659256	0.027353432853316508	-0.047821366401900996	0.04057643586108142	-0.01530517857364745	-0.006889962744089244	-0.003717579398227299	-0.017168015970516988	-0.02545213439275514	-0.006365333239846612	-0.015895343261958517	-8.853574632286373E-4	-0.005019045739618827
21_DUSP6_10.5_MUT_LFL	MUT	-0.03408403392243545	-0.0012037703553679441	-0.042393220852880824	-0.0017099323565406396	-0.016236715162585992	0.007307462559853386	-0.009478170040030539	-0.0022300932897960715	0.008936050224380111	-0.008821661894873522	0.0031844567029268777	9.01272995982072E-5	-0.08052867230707288	-0.004919305507049211	-0.04047205222300244	0.007757969797641576	-0.03986437259528848	0.006719346502577201	-0.00885299984850686	-0.0017555518729612004	0.006902401963891058	-0.010569120770710105	0.0011634787740851448	-9.86031111351972E-4
21_DUSP6_10.5_MUT_RFL	MUT	0.018889122310430773	-0.030538572108313202	-0.003715140016040882	-0.009678971125798555	0.002844167546246056	0.028419281105339058	0.0043186289610472745	-0.0031150278033540315	0.0077057911287469905	0.0081717841064755	-0.010398727178037907	0.0024024108006447634	0.04693099061808208	-0.029170393827588206	-0.009268685498850453	-0.01735767859262545	0.022609741702727993	0.025027856462591164	-0.005940981143475214	-0.007918768042773902	0.01300856674755577	0.016660251075677316	-0.00619778194733026	0.010812474330898176
22_DUSP6_10.5_MUT_RFL	MUT	0.0516253284970354	-0.0013133818532214364	-0.012642291622150392	0.018237868493769547	-0.005775011632648759	-0.001448823979285609	8.361199045916228E-4	-0.003275840290046412	-0.006529504877128647	0.007656866816268899	8.182248034750703E-4	-0.005826079355095813	0.09075815489560468	-0.029598341072863854	0.0014100379070221066	0.056075498603426206	-0.03353162517192372	-0.007972381099626558	-0.004631954915104897	-0.007880627710986412	0.001864307798669472	0.016578144217370906	-8.468040393035502E-4	-0.020723851069914544
