# Supplementary material for: Quantification of gene expression patterns to reveal the origins of abnormal morphogenesis
Source: eLife. 2018 Sep 20;7:e36405. doi: 10.7554/eLife.36405 (PMC6199133; doi:10.7554/eLife.36405)
Supplement: Figure 6—figure supplement 2—source data 1. — This zip archive contains the PLS scores resulting from each of the analyses displayed in Figure 6—figure supplement 2. [file elife-36405-fig6-figsupp2-data1.zip › Figure 6 supplement 2-Source data 1/Hindlimb ALL - PLS scores.txt]

Id	genotype	Block1PLS1	Block1PLS2	Block1PLS3	Block1PLS4	Block1PLS5	Block1PLS6	Block1PLS7	Block1PLS8	Block1PLS9	Block1PLS10	Block1PLS11	Block1PLS12	Block1PLS13	Block1PLS14	Block1PLS15	Block1PLS16	Block1PLS17	Block1PLS18	Block1PLS19	Block1PLS20	Block1PLS21	Block1PLS22	Block1PLS23	Block1PLS24	Block1PLS25	Block1PLS26	Block1PLS27	Block1PLS28	Block1PLS29	Block1PLS30	Block1PLS31	Block1PLS32	Block2PLS1	Block2PLS2	Block2PLS3	Block2PLS4	Block2PLS5	Block2PLS6	Block2PLS7	Block2PLS8	Block2PLS9	Block2PLS10	Block2PLS11	Block2PLS12	Block2PLS13	Block2PLS14	Block2PLS15	Block2PLS16
5_DUSP6_10.5_WT_LHL	WT	-0.1610446594138683	-0.06312153853421912	-0.007103557495366464	-0.009954933642385831	-0.004161467229710988	0.005676014083891073	-0.02054660021694454	0.008301201690459939	-0.004094048456315161	-6.55772911538968E-4	0.012726234298129588	0.005328472995262163	-0.012981823042003439	0.002104222003748653	0.007962099819304394	0.004591282248573576	-0.005335173675779778	0.0056046803873941705	-0.004806209760171227	-6.596884848657806E-4	-4.383667559292835E-4	-0.006351853596028356	0.0015805425252920595	0.0036094090850849296	-0.007460387517963683	0.007669244927155889	-0.002625561822524966	-0.0038018386714486546	-0.007893499760856963	-0.0045034037710370515	0.002520569658315917	-0.0012751692142594373	-0.10758695332605332	-0.07320469202591005	-0.02529519097219768	-0.02690200786042657	-0.026019895453294747	0.008819243563478027	-0.011338567996315385	0.0037463450336975975	-0.0072856275590144105	-0.0015472989840126451	0.0031620491214847867	0.002780097004334965	-0.01018060803360654	0.0047262402320998025	0.020635557169351313	0.0023484288015263423
6_DUSP6_10.5_WT_LHL	WT	-0.16388559336359548	-0.05924222544682118	-0.01174056803065462	-0.009392805732490347	-0.0084439273862694	0.008561413591218111	0.0021392448689613974	-0.01178737133037387	-0.012497148601225415	0.0033119465877424633	-0.006521222577629005	0.007674763278287735	0.008432729225660303	-0.008606534883531632	-0.001360491192347552	-0.009664522698958764	0.009206697080546774	-0.0012760647632020445	0.00909806145740778	0.0017794996733533526	0.0011414773250514277	0.006212450580131158	-0.008759931046800618	-0.004279746859578287	0.004751316503530378	-0.004711643264180984	-0.0027965798947370293	-0.0015901911977910669	-0.004239410071386887	-0.0022724196531614892	0.0023878739511270083	-0.002041654271676788	-0.08843414771918785	-0.08097835659001425	-0.005361411410076471	-0.028847889208657967	-0.012423096115384242	0.02072206805784659	-0.020401967448685616	-0.051485081511786185	-0.01408318874797746	0.0027074558616011347	0.0022294434279723782	0.019376050590519764	0.0036984626252483613	-0.008408779857417656	-9.098049366610523E-4	3.5832521454360613E-4
7_DUSP6_10.5_WT_LHL	WT	-0.1691901487152446	-0.08551643599492036	-0.011680112483525372	-0.008852212808168277	-0.017076914112832742	-0.009359751876510194	-8.783274416730939E-4	-0.027651663637247467	-0.0025352225646758965	2.8181979125110247E-5	-0.011032009637577632	0.006014107710667767	-0.011545381943013565	0.010703253194245182	8.451217610527476E-4	0.0028003134469607067	-0.006393190482629	-0.008089137375282014	-0.0036970864364447853	-0.0036207432773532966	-0.003826464588069128	-0.0010561991113151215	0.0027607256317787997	-0.006564615652485221	-0.002383657820350697	-7.904500101145366E-4	0.005937403074918321	0.0060224128119345695	0.007513507716914263	0.004181563758187567	0.0013538280589448833	0.0026448277222131944	-0.07739550839201956	-0.07309809727378136	-0.023141165384165278	-0.026829953853497148	-0.03267049026601603	5.988864790577586E-4	-0.008703328233494236	-0.021100432310669485	-0.012353796213124182	-0.003615233407078111	-0.0026502277273294916	0.016141410500249753	-0.004059036544433324	0.010722119267047147	0.008662147417157724	0.006184814959067636
9_DUSP6_10.5_WT_LHL	WT	0.1960445128948407	0.03069403981168536	-0.006559547553246708	-0.037986960437084265	0.014975248808865239	0.008633949513453087	-0.01462545028940336	0.02219552830711436	0.011740408552239498	0.005012200234968141	-0.008538663256899509	0.009797294730445836	-0.003991871631588397	-0.0072197654301806875	0.003689325130409614	6.792957606504991E-4	0.006980177325247384	0.004912998984647683	-5.662764114402936E-4	5.995738973746047E-4	2.8416634198336933E-5	0.004482249801373394	0.0014826106863507988	0.007036046111083659	-0.0035368016247422276	-0.005787153229792556	3.517633694084723E-5	-0.0014812137634480599	0.002483404044985453	4.3552572628409187E-4	0.0020150632064055807	0.0014521299348144792	0.19417911903164523	0.03074517802751299	-0.028221761783936084	-0.03256402016954618	0.012656845339131285	-0.0021667730519970927	-0.013891992849675776	0.002395972891848857	0.0033998859043338258	0.004343013966907809	0.004283265381382434	0.01708771928733863	-0.0011307351653401544	-0.01493742038610417	0.007901682576439197	0.005968938229605162
11_DUSP6_10.5_WT_LHL	WT	0.20101685686081466	0.031009446028294436	-0.013531244703653838	-0.003816699272027182	0.02176146446447752	0.009679072958518924	-0.02822592642660581	-0.0045007698205545114	-0.003273427289359822	-0.0010387177473364173	0.0016324077884419409	-0.00645431249001591	0.0010087048730503968	0.009851216959001563	-0.004176342494900318	-0.007952394912972192	-8.040576167122836E-4	7.104877754437909E-4	0.0032747793242852347	-0.003230957225914078	0.003980514811092701	4.1054292356785095E-4	-0.003316959026974502	-0.001893930211609848	-0.00841682953994537	0.0034345024437747933	4.844733686038662E-4	0.0039573012416493055	0.0019310094328171034	6.946326966155662E-5	-0.002193924055561241	-0.0030654611245174283	0.20499628705625444	0.03759879435722045	-0.019360953168952845	-0.02202882176317041	0.0100367235987397	0.006772954377912992	-0.014667703302012136	0.005860843210078882	0.002906658780874542	0.019093007727970387	-0.006131732097237989	-0.019504141855544353	0.003026612085403309	0.02127764212100578	-0.01633852732552433	-0.01899866988964981
12_DUSP6_10.5_WT_LHL	WT	0.17270973839272238	0.03233472767971499	-0.039532033900698337	0.020646755178315226	-0.03851033053401205	6.901406194210387E-4	0.012244065677948493	0.001255363050622081	-0.007210470105963092	0.01932079243916386	-0.006245655055682231	-0.01214225369815373	0.013486040587604345	0.005502486298290792	-0.01948983455077205	-0.011883099719734004	0.0014286878804588474	-0.00838660251283341	0.007189047330240418	-0.0020484013436402135	-0.008432927045538515	-8.581607629371274E-4	0.007329650378960499	0.0025727882440080337	0.0076088998769801765	-0.0032219248828012775	4.206861766191568E-5	-0.005513473864377913	6.42052494556922E-4	-0.00427591785145817	0.0055840855753560075	-0.0012092865438574994	0.14344789063258198	-0.017888932234709977	-0.0056209119752721765	-0.00732011342773507	-0.001672428098729182	-0.0025686172670044485	0.013966833920954422	0.0028805427448601955	0.003295176343049081	0.01991767107061376	-0.006429953726176156	-0.01676631467716768	9.650134579398086E-4	0.013747695974462508	-0.014227944253281439	-0.009673575647903535
14_DUSP6_10.5_WT_LHL	WT	0.18532720332207245	0.005869972711991206	0.0015998951064188109	-0.01018854643534541	0.036649674809928555	-0.013434153659262366	0.013704023956190487	0.002113757663913173	0.003887163102163016	4.6240778664957644E-4	0.004901672234224891	-0.0013437388582072246	-0.004069548142249659	8.177339892208884E-4	-0.001487728744067559	0.010573451202483642	0.004315935852092668	-0.006739339310474332	0.009647103668083816	-0.0034351413863603067	-0.005270922715988287	-3.801861461216749E-5	0.004081302439111219	-0.0015704881553654329	-5.048253086964135E-4	2.1889188807762915E-5	-5.435478237976708E-4	0.0036455369183817786	4.8543082781689166E-4	0.0036784939857097444	-0.007287220620345837	-0.0033539211565510423	0.16874659260319982	0.008920211519174744	-0.0372186771671115	0.003341885630480914	-0.005255486031839851	-0.02715972913807383	0.008549832737827839	-0.002641523370047397	0.008055498525056002	-0.006920735810785028	0.0053353451891661186	0.02073330952776945	-0.004674127602177304	-0.005666705696017817	0.007408197765059916	0.009673428828769218
16_DUSP6_10.5_MUT_RHL	MUT	0.19807163537703787	0.04594130303310644	-0.030270774344817696	0.011922560922162862	0.005006732162913669	0.02504443831953185	-0.01863075563367344	-0.0048885230284863475	-0.011542625753783845	-0.012066968648289765	-0.0033892332989041204	-0.0014932550663709042	-0.005763896910922372	0.007566275544532536	-0.005453650651350841	0.001008380458646433	-0.00238931328969371	0.0031698802557528346	-0.008958542777672896	-0.0013968045371089968	-0.0027086205886495004	-5.296647915912096E-4	0.003779759603148028	-8.497877173848946E-4	0.0022937766887450076	-0.0010814956325807157	-0.002600745966466894	-0.0010972716859091432	-0.0014245130512981615	0.002894568271629412	-0.0016147057043967815	4.920535817745566E-4	0.17386158193947038	0.032774912149543076	-0.06709444507085206	0.03247460454162216	-0.010115252114075327	0.029014585322025575	-0.02370029671440932	-0.03127029601751252	-0.02259748599754384	-0.03256635364876189	0.0030291509796251566	-0.009434825360946184	-0.011560338311757151	-0.028418474056768842	-0.0015133929670589467	0.009210855183469268
17_DUSP6_10.5_MUT_LHL	MUT	0.11603291121433232	-0.024547699622705504	-0.025322453633693138	-0.021144823114535184	0.03911414735449078	-0.021593867919746157	0.017651713794279995	0.004629341992909055	0.016799795037920253	0.012181236256107545	0.002898573577475863	0.011955960152098223	-0.021278525722133342	-0.004398898205535892	9.497508467947017E-4	0.007543887864967663	-0.003347551473708224	7.816773424267438E-4	-0.005353868828581047	5.25925179482922E-4	6.088776341297995E-4	-4.2592035350887385E-4	-0.003795105326548861	-0.003175798036635497	0.00775757367063945	0.005086147326830206	-0.0022955887862983132	0.0019426001698249677	-0.0012154592480445644	-4.95987013231483E-4	0.005188343108435691	-0.0016591351691751712	0.15464067289633035	-0.01752508536389783	0.008031383803053698	-0.0032729081497016132	0.035809397394314324	-0.017401001233476293	0.009540328164740979	0.014353835368991593	0.015827325721921602	0.024807528125157723	-0.010614630507740067	-0.004602503940677512	-0.014885531502110425	-0.0029766975343680953	-0.01829813008685837	-0.001270839037157982
17_DUSP6_10.5_MUT_RHL	MUT	0.12868919611977905	-0.03480577663974532	0.006608210887535304	0.04518214174688327	0.002207010375218667	-0.0029595614564937762	-0.009956618394033868	0.006003649219703059	-0.010681006595542823	0.010138361453267483	0.002632961593194959	0.006644315144555343	0.004620547662541849	0.001258717001960097	0.0032372395151569165	-0.002361886787057384	-0.0015092832056362389	2.8451810691289183E-4	-9.576065104070022E-4	-2.5315327222217784E-4	0.0035561069288580853	-0.0013874747728284463	8.932034314284745E-4	0.0012481325650308501	1.4332504905099647E-4	-6.444462291204005E-4	4.5106809143494664E-4	-2.4371118641529398E-4	-4.3779932821307044E-5	4.990548305689013E-4	-8.241290883875684E-4	-3.816222632118142E-5	0.14545817400747063	-0.09198725995244725	0.010030358109233254	0.14196634067695774	0.03175806118487554	-0.04103752399218226	-0.022777772986393025	0.05839213524171122	-0.03192705706639216	0.0335977802110341	8.618599611679007E-4	0.02344831290373247	0.005067101619883158	-0.009567114244506852	0.009297969820202905	-0.003721184688034535
18_DUSP6_10.5_MUT_LHL	MUT	0.18450035328408007	0.030163275871624803	-0.027851867191320292	0.023457380958386686	-0.010111874943216725	-0.003844674296245908	-0.029036310850511872	-0.016318385309725507	0.004674487853224537	-0.003444844969902144	-0.014078181128446955	0.003938924603699754	0.0012286024673714225	0.006536063558972585	0.0017817262450233514	-0.010450570770224767	8.858608754154578E-4	0.0042487923903405216	-0.005316884800060858	0.004047665719319062	-7.332194265184558E-4	-0.0019485118937417085	4.118244930689189E-4	0.002030611254779183	0.0027201358443949687	-0.0022627147216193657	0.0026199489895792497	-6.676932420262966E-4	-0.006883724391687038	0.001824530518140779	-0.0024142624157537282	0.008185378488503266	0.17153242504984265	0.03355936810806315	-0.03560703483834751	-0.011296878126907349	0.009529854637269745	-0.012363666897310398	-0.004646961820072654	-0.01774748268771615	0.007039330663051033	0.0020847547950734696	0.003887107711649143	0.0023472404574864485	0.004991601747614522	0.008964127031919317	0.003684438032995225	-0.0035900285561980016
18_DUSP6_10.5_MUT_RHL	MUT	0.1704151097239646	0.002800296951786436	0.002471742924523546	0.009157514442330726	0.02171869541893646	0.004210328273721066	-0.005703642239134728	0.003272862979270624	-0.0057369959614382016	-0.010244696128378661	0.002935846243687215	0.0014744798308261309	-0.004391462053347424	-0.009622821769156083	-0.001243902401538829	0.004009129065819024	-0.0011406574953428557	7.029976127809878E-4	0.006989627118133312	0.006446186679992114	7.692266929527688E-4	-0.0030020141507174896	-0.0013670757898278374	-4.5138363460860706E-4	1.6314843135729635E-4	0.0033184104652256617	0.002976735276808838	3.238528646871178E-4	0.004595576676272481	-0.00564386193693537	0.0021854167450960247	-0.001348744397414739	0.13871414969674	0.015388034890609604	-0.05321327913756571	0.03789921794100606	0.013304341388693089	0.011925902791636708	-0.01124824787723822	-0.019591859126207995	-0.005664858119243447	-0.03906347105312847	0.012750002760161425	7.173291068948693E-4	-0.005510980269264544	-0.02460732856770218	0.009569197994987311	0.009778708325262439
20_DUSP6_10.5_MUT_LHL	MUT	-0.08069310828328025	-0.07501982733959962	-0.024817356091294943	-5.242237027530843E-4	0.0033170168833292282	0.007456061198780711	-0.002326506980812982	0.0060875821616495265	0.027267477608568128	0.001075766445049365	-0.00990879135731898	0.003069475263711787	0.0016234676346356068	0.015515494787311004	0.0068321648365932495	0.004660079169743984	0.0018353484287187477	0.00876494994955555	-0.0028668682297834256	0.009254523377129776	0.005695616070758417	7.255924683101651E-4	9.828641027324508E-4	0.012222318759750456	0.0030283093555546394	4.739785978316094E-4	-5.109500051235999E-4	-0.0052476982895377	0.0048259270884939	0.005603568487075206	-0.004445430311251429	-0.0019057871160574485	-0.008074556293864662	-0.059998719777084715	-0.010567650218574766	-0.014578019046014683	-0.014876994726561517	0.025014573502730408	0.009998420747104254	-0.01599161217710206	0.018474784675095116	-0.0034957389536603247	-0.002030704621384699	-0.0025539878713803474	0.002912520628777084	0.010817324480283094	0.005544840230897898	-0.001117432891844722
20_DUSP6_10.5_MUT_RHL	MUT	-0.063418030433441	-0.08971572429930216	-0.0021832672693869837	6.131497412121016E-4	0.05490595939734103	0.006888604588744936	0.022144575755149328	-0.0011855877867586783	5.320551490367769E-4	-0.0043942529864353696	0.008816415686091091	-0.014101522440425935	0.00891917754559839	0.00649850595115295	0.010835399925645408	0.005914202203367441	-0.005785396005213388	7.632722569130277E-4	-0.0015604840375120044	-0.0018107368237651304	-0.003316844374926088	0.007251187266749611	-0.001872787893031217	-0.004311473569796814	-0.0030475939972403826	-0.0012574336318891333	-3.055472486067309E-4	0.0014496807214009484	-9.47554943756933E-4	5.202645229344786E-5	5.116474352497551E-4	1.2905068002229186E-4	0.08665736803233354	-0.0498713508571762	0.007486991033470935	0.023052974741484857	0.05811981892947423	0.023060472930920787	0.02289874260270509	-0.018577596042832874	0.01215544688983354	0.004013259605741092	0.007774728418827769	-0.02477788021016923	0.014192565122909348	0.007130950332969306	0.012348841602245909	0.00595549687701392
21_DUSP6_10.5_MUT_LHL	MUT	-0.19623281938913176	-0.05911670935422434	-0.01908580386751356	-0.01885830095318182	0.008231518323065474	0.007975148513117196	0.013343657683042045	0.008863387507169607	2.5174297053195613E-4	-0.0019259370517816616	-0.004510922937579367	-0.012312787100897934	0.02242416477171567	-0.017724527950520624	-0.007010614650164938	0.0022324578127812097	0.007308783662174923	-0.005846553059576992	9.579204255720179E-4	-0.006135586456472563	0.003304245323910592	-0.005198906172663893	0.0017823965807837162	-0.0010314851067437891	0.001699711896597106	5.193874965376186E-4	-4.0230804343930476E-4	0.0032740245262930607	0.0012598764099645441	-0.0012853314971721218	-0.0032639247237389083	0.0017970028979634421	-0.10023206625223564	-0.06839914351931557	-0.022090933899724715	-0.02259079219467755	0.005500109619735927	0.009114205391345033	-0.0018141025737105367	0.019078479417701	0.0018061409808668438	0.001421813450043743	-0.010785640066119326	-0.017228340780661676	0.015390245165900186	-0.02046802763993375	-0.009070297369026335	0.0021147320303121276
8_DUSP6_11.5_WT_LHL	WT	0.18268196021476896	0.031990097670677224	0.018792613594403942	0.01537607871721492	-0.05243404419964754	-0.0031025186584463507	5.61726964076893E-4	0.003916230201815694	-0.0053994842811352604	0.013949038293427998	0.01270552082814661	-0.006261420909405279	0.01694554302317601	-2.3148368468515384E-4	0.0055046376595262415	0.00856038293586755	-0.004702946210732157	0.0025120922298835563	-0.005232654348676655	-0.0019013060324673445	8.539903150937655E-4	0.0019546818898981133	0.0024967859090863904	0.0035046985313014604	0.005695878594030208	0.0011986134672513516	0.0028724885177002888	0.0063151046877063	-0.0017527890497501504	-0.0021042380064452797	7.516941995996838E-4	-0.0017556512410365254	0.14527834284540028	0.03819187774567998	-0.007112803574207644	-0.018235777742422275	-0.04324649648465532	-0.005839127636982463	-0.0011132898387673637	-0.02396786958362138	-0.0012808648827607413	-0.005585094316192575	0.013960551695133935	0.0033913137553368607	0.017641747335547284	0.0015289156055307183	0.007775364255254104	0.014594311729520585
8_DUSP6_11.5_WT_RHL	WT	0.17641684117610987	-0.003411294537767475	0.05296927105628317	-0.01833841214588127	0.03019357966620185	-0.010302591952039789	-0.019991458332357083	-0.005419764354177565	-0.008441376928492138	-0.010303608821574333	0.003305386367418196	-0.0071379344242308435	-0.005187958820965045	0.0032522666412947237	-0.0024496397860915855	0.001001200284068143	0.003447374885410145	-0.002927132960488468	-0.001073659797047517	-9.388920782430138E-4	-4.533057202654536E-4	-0.00312266938524694	0.0017409818811546037	0.004160218867337215	3.1453391641893605E-4	-8.554502312423812E-4	0.0025970185850314876	-4.3940830608102215E-4	6.144301448594586E-4	0.0015745590118512735	-0.002465334158645135	-1.2831113311268525E-4	0.0995912651068597	-0.06651258224253644	0.1336605744827059	-0.04936717708924861	0.0406767470346306	-0.02682558739072068	-0.047487764244241	-0.025242171178967182	-0.005410233602646641	0.010265429720274086	-0.00651758823937296	-0.024534467800505114	0.004236362677713738	9.76894840654967E-4	-0.018738712388087143	2.4673311127014464E-4
9_DUSP6_11.5_WT_LHL	WT	0.182375641327629	0.03755552597512962	0.037437457415698865	-0.005011881279308471	-0.03465782787547446	-0.023915833339177423	0.021626483427596134	-0.013204822656556167	-0.0040400762584244816	-0.0018816689244095198	0.010855712794050752	-0.004457482185249744	0.00859500541051536	-0.010142248892333413	0.006965050455612976	0.004109406414532533	-9.816941578977716E-4	-0.0032496229006509576	0.009502130864228815	0.0026820095134283406	0.0037728409606964117	-1.315411723842604E-4	-0.0028848139345792204	-0.004868170476672836	-0.0019088870288834318	0.004716193202172399	-0.010404984841975627	-0.0023916324720492797	-5.723697422525065E-4	0.00304237535105992	0.005688246124218154	-1.1323263845450932E-4	0.15316891936739974	0.042922866688759935	-0.0020874442353850413	-0.020073419548636402	-0.012808478381909905	-0.029955689847075456	-0.012915023966964461	-0.021549436602668587	-4.8786677200574015E-4	-0.004582084294959552	0.00421057017784047	-0.0017074353228051782	0.015428784300060052	-0.002843249876261756	0.010919251406808314	0.009653153667268719
9_DUSP6_11.5_WT_RHL	WT	0.21430985779505723	0.04613611393646992	0.02455578852529417	-0.007636722666987424	0.00197618175702704	0.04038888593541029	-0.00760373869465052	0.02054736570726388	-0.005010843345296619	-0.0012825141620754262	-0.0075530697615097085	0.007991850939056657	0.00457305003609188	0.004046354615473761	0.0029233303340230757	0.003993587321550739	-9.143204938259562E-4	-0.0015382334909825029	0.0020151985943012516	0.0017369377286509348	-0.0020412360765505585	-3.6193208481827234E-4	5.532100288230604E-4	-0.0028008856641365916	0.0029418840606713977	1.161395535048031E-4	-0.0012851167631873542	8.737049901060127E-4	-4.931695231577184E-4	6.495821571106701E-5	4.629875204828233E-4	1.8200976873909702E-4	0.1714700148298151	-0.008865659069598573	0.07880124937076402	-0.025858056021633036	-0.01600366525947522	0.08099205169352043	0.034740808412615884	0.06446349195611788	0.0015693382016130457	0.0016450753463575088	-0.019351235726568418	0.01251851321113072	-0.003492842331817178	0.029168852460277086	0.005335394705067828	-0.011867283865802705
11_DUSP6_11.5_WT_LHL	WT	0.08946151579579807	-0.07554407963736552	0.020464157669935142	0.010470821175651618	-0.05313266586294866	-0.02066942189657064	-0.017102468207442753	5.375910562215875E-4	0.021859628710361782	-0.0028160295696467975	-0.022753334732772933	0.003986078288093405	-7.609319060310578E-4	-0.003817580038107089	0.0075673464764763245	-0.0075261809182052926	-0.005248454644779082	0.01561772713837804	-0.006089935346269264	0.006658556910633344	-0.0026511645203904644	0.004394795987851107	0.001959112765924423	-0.007803342504900156	-0.003598394523436732	-0.0010431739827778043	-0.0010359133750376447	0.001307848602523767	0.0021264578977699287	-0.005282612621418419	-0.0019023409854103286	0.0018368090418026649	0.09676551554151286	-0.0482537684005695	0.04419348594324887	-0.002810891152508279	-0.016677928358253703	-0.012975925266759034	0.006424891529385224	0.002121972199703627	0.014290116251836295	-0.002814932839587551	-0.01192926493603107	0.002042180832447932	-0.003413212866445723	-0.0038194034721665627	-0.012094047218577725	-0.00892073669795978
12_DUSP6_11.5_WT_LHL	WT	-0.21768833235161628	0.06040413281463362	0.0108760064840247	0.04122633316690901	-1.626825069995174E-4	0.023192192721246806	-0.0022391203621598505	-0.012652580970593746	0.0070924462156883115	0.009546591212866743	-0.008548939406149711	0.015107488154282103	0.00869321478297367	-6.472220127781833E-4	-0.01178698500945073	0.014579541490789712	0.012155571579958047	0.009123395125422231	-0.0013845399369258682	-7.111019684109645E-4	-0.006005524224000275	-8.087380227720471E-5	0.004837244937997042	-8.266312660956683E-4	-0.005047164923095388	0.010036191211453918	0.0016753754775592406	-0.006309109958375152	3.2838409748914537E-4	0.0014632779584478036	0.0013923815520672355	5.871400534225007E-4	-0.23711919114966803	0.05069072775638795	0.029118680296281643	0.02643749658513437	0.0173862156274841	0.002154197314818627	-1.1296159585973695E-4	-0.023686425469987813	0.009111916409757122	0.0068181609247919325	-0.005566255389533583	0.013268070575316183	0.010916871296451146	4.6537838068336874E-4	-0.01697685366478497	0.011738495877993074
12_DUSP6_11.5_WT_RHL	WT	-0.2159864680808453	0.043351124001062835	0.01986223206989697	0.008749239829415913	0.007780544831010095	0.013171929075115656	-6.025099090025852E-5	-0.015091396050846882	-0.0018025470568819647	0.01210717735615565	0.020666232902887986	-0.005119885072132284	-0.016714781606878032	0.009538726168305185	-0.00169805990058392	0.007377739273672715	-4.324622124349058E-4	-0.002123233288895106	0.002135352111210344	-8.808426065991448E-4	0.006950241821548288	-0.005678249487936302	0.0019354786190297775	-0.0013692179560203723	0.0016922312924047061	-0.0045980505215195335	-0.003589366028357814	0.004643035919663793	0.0020621757469567233	-0.003436730632497767	-0.003123910074468509	0.0011139534903236098	-0.2217225226935565	0.04398194645790683	0.01945902246208164	0.001771812984134303	0.005784694280764578	0.0230341325003816	0.0041751091562574685	-0.027283725597152024	9.593538207443059E-4	0.029509338768096922	0.006124317499013822	-0.010094788394256045	-0.01635586356578087	0.005840207024607111	-0.004660238060133643	0.0077219840000309105
13_DUSP6_11.5_WT_LHL	WT	-0.1854716355822204	0.06306667440809713	6.369490935089095E-4	-0.0010693299221080674	-0.005039992431032368	-0.009416399565545422	0.026029426690160482	-0.017327405873684795	0.0014719396312633153	0.01014214405898675	-0.006822961651699045	0.0056837939749422445	0.0036656370401767376	-0.010247332362519826	0.01581543381535819	-0.01321229493258402	0.0063191070461255106	2.890102296349861E-4	-0.00721066139875702	0.012738673616520195	-0.002314007690291053	-0.004112299064312294	0.004777804529154708	-0.0031601102284883457	-0.002018305157746905	-3.2048653754718085E-4	0.0021539669368304598	6.636189425910861E-4	3.7952811913968647E-4	0.0026882467533396845	7.604971284468696E-4	-0.0017687243978208303	-0.2261838770520153	0.07286465878629005	-0.00610721295992706	-0.00532907568996309	0.012322294443751158	-0.007687202236773795	0.019971272001042	0.0029573984224190164	-0.009851561184865356	0.0030956025968109915	-0.0014810894996462767	-0.0023071631586019763	0.0021088042865699584	-7.266794504562097E-5	0.018711662324436298	-0.014956825972348212
13_DUSP6_11.5_WT_RHL	WT	-0.22162898604174336	0.029939798858307793	0.0052231320907646355	-0.008656242161215766	-0.005483472491495944	0.0085406103184891	-0.01305967375198767	0.007997991933012032	2.919205053515377E-4	0.010183923292673546	-3.803149843722483E-4	-0.004903914844154198	-0.0023684648719518126	-0.01031491052704376	0.0034218642227781797	-0.003101808656574636	-0.008756016816897947	-7.616584209957822E-4	0.002136334379177887	-0.0026118103408595784	-1.5248120255745984E-4	0.0038215162886157637	5.195281905083725E-4	-0.00154109322085069	4.46708166686142E-4	5.239100510726871E-4	0.0031659977935908816	-0.0012108103862492534	-8.528308507906885E-4	0.0019582517323959037	5.6001311525055286E-5	-2.3459986377237334E-4	-0.23250341907969013	0.04567192774696185	0.024708640149231513	0.021042656783979728	0.008691930534628124	0.048380145815443185	-0.0335790178374544	-0.03654165337978025	0.03158427530764144	0.012544410393697573	-0.007191328638769149	-0.015836765216753694	-0.015006345733617331	-0.0443936685138523	0.019618915293757547	-0.011530900523008248
16_DUSP6_11.5_MUT_LHL	MUT	0.21041508972663425	0.06479322110007857	-0.023029148975676254	-0.027288587142060405	-0.00860485323536751	-7.092480557069409E-4	-0.0020136834779949367	0.007683795228290247	0.010013571634428273	0.0012789376988816144	-0.006147482976288339	0.004418002032832611	0.0015009035469222849	4.1843141424336187E-4	0.002667452885189898	0.0015937000387649721	-2.493396748777363E-4	-0.002575315416796371	-0.005154720625764525	-0.0033801333031698456	-8.555993625005733E-5	-0.0036287317453551765	-0.008269402688774592	-0.0026750699804195706	-0.0016789213417354367	-0.003970146206663493	0.005467495572716469	-0.005208357916490648	0.00239486396270701	-0.0040336840581337	-0.0029856765465052786	-1.874135100769954E-5	0.16304163858222792	0.05127512967800719	-0.015179868696871693	-0.004234462458154651	-0.020758308911019638	-0.007071679394420993	0.009936976557570986	5.123045671130398E-4	0.005654762158279103	0.0018185489086166209	0.0011812293197771627	-0.0011980275438759967	0.002035467063707446	0.003421548482761383	0.01367611306400201	0.008748130183615734
17_DUSP6_11.5_MUT_RHL	MUT	0.10348454458750854	-0.03241044696010764	0.04083121955376198	0.055593904878689995	-0.07465344908036482	-0.010312234977092261	0.03286426314583425	-0.014943911557544595	0.010786405952535449	-0.009776267866028282	0.0017767308357154454	-0.018170474059609455	-0.01394778814750907	-0.014091507612246153	-0.002629276427981694	-0.0037466153126303123	0.01677422768162732	-0.005063875143040238	0.004877915226107516	0.0012995127144852195	-6.619963873725886E-4	0.0011146976951006103	-0.004522628303050761	0.0037729614946421905	-0.005298697303490431	-0.0012408108903900897	-7.417063426600357E-4	0.0011085261466515692	-0.00261645177949008	0.004879346758675133	0.002578382648509311	0.0017498840597052756	0.11895348881562713	-0.024039794236283156	0.012177714877764746	0.031492193376581025	-0.02700649731439369	0.022324428985508658	0.030158762923972203	0.014573049206891682	0.00685525832235209	-0.007280945383527063	-5.731234361089198E-4	-0.013832273951602341	-0.019759743355389152	-0.0033185805503916587	-0.0030997356477995624	-0.005094744446641843
17_DUSP6_11.5_MUT_LHL	MUT	0.10917320496506006	-0.005776852950007543	0.01614648771549455	-0.0402995949197922	0.052814775427930095	-0.00113206704460274	0.05426659372313811	-0.012313338285067678	-0.034188838111930846	-0.009082573813367226	0.02874862840839908	0.013379823191016505	-0.004837505345136186	-0.0038341321517128017	-0.012215877579928891	-0.007015944920445428	-0.011372822650716968	-0.002621425701827244	-0.0028538338538921237	-0.00850872360182181	0.010177922939875593	-0.0016975752934832778	0.0027341005230640224	0.001350706931903437	-0.003040461391227881	0.0036387095748613993	0.0025264382728177634	-0.0034163357921629355	-0.0018151534782451725	-2.414580823371362E-5	-0.0015625160347141464	-5.150238091779268E-4	0.08827934927424777	0.002440389523068671	0.01255107617180012	-0.017429077764235603	-0.004152188202373263	0.008361868166151719	0.040505805350324	-0.0068685040704601266	-0.002215979942611188	-0.011667221860590885	0.004371843287990064	0.01662200012206312	-0.001974979468401438	0.0019062077530693723	-0.00931774622212358	-0.010293874494607044
18_DUSP6_11.5_MUT_LHL	MUT	-0.18954184391654386	-0.004064036754283307	-0.00953209018840771	-0.013044048688088021	-0.0014132579709401428	-0.021350655969733432	0.006192845781982056	0.021241104762440555	-0.012968134040214522	0.0032802359459181596	-8.925896108173143E-4	-0.01175071972377068	-0.0016604014861184404	-2.565540866962127E-4	0.003174876034619657	0.005286692250168819	0.003477722307705863	-0.003941105366927919	-0.0010587772673565465	0.001204753179872359	-0.0010701719123923123	0.015190444693170511	-7.112863834448362E-4	0.0011206207511394593	0.0031382477346371205	0.00570130236794582	-2.511095283008833E-5	-0.004003698316527886	0.0014755687014152419	-0.0012553300010544764	-0.0014664937926487836	-2.447654891151907E-4	-0.23063664641235987	0.04424458950720056	-0.011436993944032265	-0.0038625381964764397	-0.008749243497249572	-0.02907084803435298	0.007961905485611275	0.033687153976140735	-0.029100993168939448	0.0017257302490304893	-0.008454902373199829	-0.006102864322633754	-0.00923620054542597	0.011932987664574785	0.0024216074657912893	7.719116453979913E-4
18_DUSP6_11.5_MUT_RHL	MUT	-0.2130160889968243	-0.006490794109858569	-0.015287923618449255	0.002670597895344579	-0.007222210873080589	-7.721049116360917E-4	-0.014537205132185815	0.013153632928965625	0.013135046779602734	-0.006861732818663845	0.007544582972804831	0.0018385964627479247	-0.0025592853174286403	0.005472857891812842	-0.006803141216175998	0.005354169643212526	-0.002401241506809307	-0.0078123026622510874	-0.0034080423179434468	0.00682085949250257	0.0065451791951315445	0.003926455790532116	0.0033779885856918416	-0.006619839568534628	-0.0010300989752878116	-0.0034249690484848896	0.0026838122697385638	-0.0029943811356044694	-0.004819101864037512	8.812400657266326E-4	0.0019717880964566312	-0.001776743485558438	-0.210476827636757	0.014830935542110056	-0.003907727199271326	8.937258761429817E-4	-0.0034893461700998473	-0.02851576237129143	-0.006615754285484654	0.03386135714471578	0.005605558939735948	-0.012236619280926078	0.004050864070695609	0.0023857647877862983	0.007853519574807358	0.008883221624634187	-0.027543807167913076	0.011794740970231624
19_DUSP6_11.5_MUT_LHL	MUT	-0.19180238998423765	0.0217644742461365	-1.4754406103283102E-4	0.027776497350997822	0.01387649255127153	-0.015706435294082537	-0.011164355579131589	-0.006751655742588013	0.0203573022417411	-0.0252784900927017	-0.0010349401434099487	0.001180249882096281	0.0041380642678023995	0.012130117211816964	-9.144043173153257E-4	-0.012615122147288863	0.0026167889748984633	-0.012059905091734133	-2.189195080669901E-5	-0.007722612926470046	0.001082156400274438	-0.0016975459069894457	-0.0028713692688187176	0.003899601894489481	0.004713861126847082	-0.0033324529131086703	-0.00433642683349891	0.00426382023678313	-5.987151710062921E-5	-0.004010497995042399	0.0012003167756817934	-3.362005268227235E-4	-0.2113537884487981	0.05061158187565146	0.006659252337930615	0.029657457107049694	0.0061632718574160805	-0.0057170646547641596	-0.002933237737972709	-0.005777221447971533	0.0202580706603456	-0.029574900092473946	0.001983102047546358	0.01588843117732526	0.0038532184422027447	0.003024445239361181	0.014830925587265113	-0.010740734236460079
19_DUSP6_11.5_MUT_RHL	MUT	-0.19997467691869547	0.029693109418293152	0.005261164319593067	-0.0038275836578971706	0.018819530332884672	-0.005637010659117348	0.0029361670249596497	0.0017924670009898357	-0.01948507460112501	-0.011458410279449358	-0.03663182585354513	-0.004534264777662563	-0.0026640610481905294	0.005212844336013059	0.00249247816421015	0.002402234988304817	-0.007446929434567972	0.009325080791607532	0.00715815683938049	-0.004883346466310346	0.0017073159044286605	-0.005319633729440658	-0.004505268370337975	0.00502872819829219	-1.581919793740452E-4	-0.006347288121958998	-2.945835848532795E-4	0.0034528923312062195	-0.0013216041446382438	6.003051654765177E-4	-8.04185516376961E-5	4.970952317317938E-4	-0.2453097373913964	0.05057787763156231	-0.003050040752153985	0.00491356631915029	0.0027704723073548303	-0.03076894897875926	0.019157609729404456	0.026659250663300847	-0.01704948606829124	-0.00941158251806054	-0.022586763006070813	-0.007792168228602082	-0.0023649356734275736	0.01305709294275182	-0.0012464846456572772	0.0062868058973048445
20_DUSP6_11.5_MUT_RHL	MUT	-0.18042261592312378	0.015470206715869803	0.003184016257817085	-0.01230180623180153	-0.016681796043086526	-0.001826950098913446	0.001860450698139014	0.007325953487496407	-0.0011332369331704716	-0.0010283890701131256	0.0046080525507712945	0.002372889221564164	0.007504732076640989	-0.007866854621462825	-0.006519932784012528	-0.00676867239552732	-0.010741343242190565	3.934774076366516E-6	-2.4708169458805733E-5	0.0018354576782613798	-0.007371485366197313	-0.0031082534655322916	-0.008024811730189667	0.007976063314218199	-0.002998002521096617	-0.0021806200788440197	-0.0019434823044793708	0.0037341917329477862	0.0018707808724038495	7.414212409200941E-4	-9.057493389231161E-4	0.0011570918846458638	-0.19982667761378875	0.004336327809636926	0.010617095038965378	-0.001654263486084326	7.107861274267967E-4	-0.009834566928180884	-0.0012915985904577297	0.014086585656486074	-0.003997972512537767	0.007859016038297998	0.010150821693734267	0.00921729980063873	0.008639880167738239	-0.004703905319593971	-0.028263334368041574	5.20759933398068E-4
21_DUSP6_11.5_MUT_RHL	MUT	-0.17112877538379825	-0.0041940990520322454	7.549486437833772E-4	-0.014649261090403131	0.004442194211587928	0.005936691920263354	-0.009863146189854106	0.01711836952489831	-1.2083505968103845E-4	0.001521934820708316	0.028235179289162575	-0.0016726002059004362	-0.0026358969570106257	0.0025968066611141644	-0.0014254164210925368	-0.001972019702723672	0.003199910710065542	0.008196012114788	0.0026156254668426335	-0.0035001532289511985	-0.0026398304261144485	2.514139724208081E-4	8.843239192893367E-4	-0.0037398361927335417	0.003017678745767769	6.160902602104519E-4	4.8053435940921974E-5	-0.0013613266598565658	0.0019623091147517036	0.0014913832926666752	-7.308669352971238E-5	9.648883200475133E-4	-0.22192687584756832	0.008996105741977477	-0.015820017687906068	-0.009857789614026745	-0.015295768920358783	-0.023330002572652535	0.0012522905796932301	0.049692172872705845	-0.005541926718433202	-0.016905385316372448	0.032948187248119876	3.089049958124772E-4	6.467033705213803E-4	0.016610172201438008	0.003956949609808531	-0.01189392451798498
[truncated: 16 more columns]
