# Supplementary material for: Quantification of gene expression patterns to reveal the origins of abnormal morphogenesis
Source: eLife. 2018 Sep 20;7:e36405. doi: 10.7554/eLife.36405 (PMC6199133; doi:10.7554/eLife.36405)
Supplement: Figure 6—figure supplement 2—source data 1. — This zip archive contains the PLS scores resulting from each of the analyses displayed in Figure 6—figure supplement 2. [file elife-36405-fig6-figsupp2-data1.zip › Figure 6 supplement 2-Source data 1/Hindlimb EARLY - PLS scores.txt]

Id	genotype	Block1PLS1	Block1PLS2	Block1PLS3	Block1PLS4	Block1PLS5	Block1PLS6	Block1PLS7	Block1PLS8	Block1PLS9	Block1PLS10	Block1PLS11	Block1PLS12	Block1PLS13	Block1PLS14	Block1PLS15	Block1PLS16	Block2PLS1	Block2PLS2	Block2PLS3	Block2PLS4	Block2PLS5	Block2PLS6	Block2PLS7	Block2PLS8	Block2PLS9	Block2PLS10	Block2PLS11	Block2PLS12	Block2PLS13	Block2PLS14	Block2PLS15	Block2PLS16
9_DUSP6_10.5_WT_LHL	WT	0.047763250337990684	-0.019868260758238748	0.029168358112589093	-3.95639768801515E-4	-0.013019171449197002	-0.02462237013166937	-0.003469202948519373	-0.011255971737754155	-0.01183302870905417	0.00393165218598162	-0.005644642191563256	0.012314439075096705	0.007969921049574379	-3.151848479670046E-5	-0.0012290867958273221	0.0018808825847624923	0.06552043255848979	0.002342336062032684	0.028633727118643378	-0.009927405228154109	-0.0020622385552878392	-0.015970621817493893	0.005840767860600141	-0.014821592892336193	-0.015565158235606058	0.014130778128146483	-0.01655209928697618	0.023946603379883427	0.0033557745519237577	-0.0023411515717112917	-0.0011102799376515357	0.008926944367197926
11_DUSP6_10.5_WT_LHL	WT	0.048248172619426176	0.005987279924883647	0.030471960697601774	0.010684956991776245	0.004800819226639293	0.010968697664933037	-0.008951303014271116	0.012333984604285388	0.0020546199506136812	-9.199486691849469E-4	0.006185416671133379	0.008110372315956453	-0.01068178534291147	-0.002128848552210902	0.005873575439953366	-0.005278590899220884	0.06932256176632035	0.007234545709346833	0.02588805403860256	0.009078944622880633	0.003927033603994772	-0.021426095799049263	-0.021847437247788246	0.02976266766604237	0.009001724036382946	-0.015187711849179492	0.015626905558460216	0.01636658065042972	-0.016832906707108162	0.003715689440083855	0.006361155238924427	-0.0019232629302751948
12_DUSP6_10.5_WT_LHL	WT	0.025561379060299316	0.043527771906754394	-0.04030748758480291	-0.006929498180766864	0.005115113316299314	-0.017403396904471305	-0.007197945699218547	0.027865853916520918	0.014793277964036572	0.014508124714724709	-0.010537838284614668	-0.00312895664430047	0.011717543203243712	0.004019493472020375	0.0037243159467918387	-9.345436397866804E-4	-0.011618668669898644	0.002118036627149061	-0.0030045934095200982	-0.009271450121490422	-0.002560978042744691	-0.018541474500425627	-0.01742134911701104	0.025059069302970364	0.020185393154504017	0.01112626061330474	-0.004206870195301425	-0.003612139824893044	0.008157153158586776	0.003941793000414795	0.0025743475275313396	6.087469890088527E-4
14_DUSP6_10.5_WT_LHL	WT	0.011217211228999657	-0.009714450892528967	0.03215784454922907	-0.016389813793422765	-0.006603407818522103	0.0034401236666944854	0.01750503457542749	-0.012793804587730623	0.02209610112171521	0.008949694667405849	-0.006267972615354704	-0.005437454676574328	-0.01327981357269999	-0.005974068884073461	0.0035145085227714754	-0.0033488240781133966	0.02487058996139526	0.02884650749232475	-5.293416630353651E-4	-0.025422903230631903	0.006962933687733583	-0.012588089707302087	0.022287180193237423	-0.02281953236824952	0.010772624388978849	0.02670925680622912	-0.0029915149582167063	-0.004679323528587703	-0.012959066391179285	-0.00958393625822009	-0.004240068998144817	-0.0011214824918209867
16_DUSP6_10.5_MUT_RHL	MUT	0.05836378633318358	0.027959356479346567	0.0056126906276187955	0.014561314880504087	-0.00876495429955391	0.020513018227831893	-0.016885944216687324	0.00458681403466843	-0.008007432163134338	1.4362722702430887E-4	-0.003443513332603087	-0.008319787660570779	-0.001527184682299792	-0.0048826325552045555	-8.834414060209869E-4	0.0032575749227923387	0.05653202178803799	0.06400950908286779	-0.015071346828822945	0.0026150609072089757	0.004844680788855795	0.053842360353505855	-0.02754018413076385	-0.022768658832890996	-0.02864014682843864	0.004224262559158384	-0.021186552798364674	-0.012781028392804816	0.001379450102028443	-0.010473091351859554	0.012241067754071305	0.007123607689706101
17_DUSP6_10.5_MUT_LHL	MUT	-0.04689719500493495	0.015579135811212862	0.04321267958572222	-0.05761482822113393	-0.02418641824532359	-0.020699803689361466	0.0012970327445555822	-0.012107810392714384	-0.005207121887306696	-0.013600324390416656	-0.0029790021912469537	-0.009191088821565187	-0.0028379119049663777	0.009579155622439798	0.0022657661668077545	0.002825181367990287	-0.020483370792304525	0.00247733095750104	0.04064059298768358	-0.01578696950567459	-0.010186828055619802	-0.027066763852585583	-0.012121162517349826	0.004714502896102521	0.007412572717303589	-0.02396467120000133	-2.7655953909341634E-4	-0.010707622172356938	-0.001985338610573557	0.011039751576443943	0.001907278503920373	0.0036598344034856115
17_DUSP6_10.5_MUT_RHL	MUT	-0.0642603703263127	0.03477857571649794	0.010807943957728114	0.01914003146543607	0.0031045864182669136	0.003671390202895523	0.014164428627366013	0.00927479049764075	-0.004940429879190163	-4.8361709776278364E-4	-2.0741721940440333E-4	0.001127672496677003	1.198670435931721E-4	-7.427262937142959E-4	-6.54815466616618E-4	1.4514988917193548E-4	-0.12498539644338937	0.11025402614833081	0.05087553427237926	0.06217592394914351	0.013368128973142662	-0.010225714103894706	0.058827035634153625	0.010267553305457412	-0.011424751401836197	-0.015469936298682884	-0.00392041444494183	0.0020993427603396217	0.009833739302738672	-0.016032403631642753	0.00789352471857898	0.001833002286122038
18_DUSP6_10.5_MUT_LHL	MUT	0.03245781189512122	0.03644654028229761	0.0029652263238646114	0.00983917442103984	0.025482951918283068	0.0032218694718812954	-0.016864948220835924	0.0046765336410438	-0.003961219921020453	-0.0030811988105769092	0.011892933732658255	-0.0030303622251002856	0.005435106452527079	-0.005099931878259076	-0.01891045540491303	0.006793590740029663	0.051142254405087316	0.014799001867325657	0.008286820531745094	-0.02588247387954892	0.012469011357536919	0.0034781776554842427	0.004244014818903373	0.004190151703042171	0.010168294354671908	0.0064092349926789145	0.014890396965488684	0.002649149186118788	-0.0024118287422936167	0.006427901909554378	-0.019886369773930927	0.0029524890150236386
18_DUSP6_10.5_MUT_RHL	MUT	-0.0027591010777159664	0.0060259615574361075	0.02153581605391436	0.005512348731055156	-0.008809787579220674	0.01681099151790207	0.004978956052235215	-0.011127155388102479	0.0034079684841078067	0.0047942082754032465	0.004477431329109604	0.003161773345918918	0.0032981546498599573	0.008493335881241302	0.0046989475215140795	-0.006710766343575693	0.016305216820809973	0.052973415781400565	-0.009223021777067015	-0.016442498746156	-0.0023067927504228478	0.05909607772159625	0.0012948279182139985	-0.03359015188642609	2.3550298228680757E-4	0.0183251421360269	0.009590099633490584	0.006080707476739575	0.008832982593567976	0.018708768536149716	-0.0018668847999075094	-0.00991808193552056
8_DUSP6_11.5_WT_LHL	WT	0.015625097224082046	-0.006350658336719064	-0.05063159127470502	0.022215758333829216	0.02582004508850427	-0.007071070532117033	0.01637929588206142	0.009704608618032667	-0.010962325117419212	-3.6166635118368745E-4	-0.011953925859346688	-0.002805352878162283	-0.0061773499245227756	0.010702288699738117	-0.001323196016183465	-0.002425075540760199	0.03803126630042241	-0.019323893274367933	-0.04467394308787481	-0.015043192342549966	0.02670403570101777	0.007540141657891192	0.010682677811725366	3.4065219642997796E-4	-0.018327312911524847	0.004861454513703604	-0.013595048953568608	0.0016980325552595535	-0.012285147218624004	0.011680830035644194	-0.008459726234734944	-0.004682914810285374
8_DUSP6_11.5_WT_RHL	WT	-0.012759764500135646	-0.050843894902993896	0.03883284884631141	0.01451612794126925	0.011112435921739947	0.022387645381056833	4.6399048820538937E-4	-4.1305760436967127E-4	0.009068765644453976	-0.0013871750933169994	-0.005330030356106434	4.1000085093452146E-4	-0.0010665409553965327	-0.0028597758623893745	-0.001166602644854459	-0.001956201690672797	-0.09731788777955963	-0.12354975117081816	0.06735925551794027	0.023832094034445233	0.0466997681568514	0.015934670903602736	-0.025723442052057236	0.015214345466372445	0.011189643766812401	-0.011409237087258975	-0.01625230026400513	-0.009671123200588707	0.010777208916721017	4.537081299578428E-4	2.9766701361136E-4	-0.0014719363343973645
9_DUSP6_11.5_WT_LHL	WT	0.01293192360787469	-0.03736856920800209	-0.04606901484150994	-0.005989366659529908	0.025377656844112948	0.007997283948356852	0.020430546243226363	-0.005606329664941757	0.009946573746532345	-0.003622506267718575	0.008449040799991347	8.734712425971104E-4	0.0014890395902007326	0.0025140251582354417	0.008661953126032343	0.01179956339637195	0.03896456661756408	-0.019971408876345374	-0.010062786266504078	-0.02395148181513491	0.03776116864896597	0.008969886353319913	0.019851975336018932	-0.002355491428677452	-0.004783275780450633	2.7779737192039204E-4	0.011473802401248996	-0.0021074675603530942	0.005371024989285243	-0.003117999811715269	0.011305132896437668	0.010687994389285922
9_DUSP6_11.5_WT_RHL	WT	0.05879291404976706	-0.027436772026298392	-1.2822566619715477E-4	0.04609437239144817	-0.025114466247571146	1.1497570968891377E-4	0.008422218491731675	-6.170637259348601E-4	-7.679369626025806E-4	0.003140887611979407	0.0023194554201126294	-0.005270222281155496	4.134226548990317E-4	0.0017684667188317647	-1.057760459870999E-4	0.0010093519459285691	-0.0012847185187161944	-0.06455795528815653	-0.01503389564268532	0.08716395857854171	-0.08590821427530007	-0.03946738652388759	-6.948399471187398E-4	0.013458996534814787	0.017275606136253202	-0.0060526032143778915	0.01763315060582063	-0.011282810108893536	-0.0034300656290866803	0.005082442253740696	-0.004169554101246681	0.0014899097298349102
11_DUSP6_11.5_WT_LHL	WT	-0.11636193539702658	0.007965935686491874	-0.012912884700069172	0.0071581586804335354	0.02770047518571194	-0.04063124009736377	-0.03325809604564799	-0.011666578456410222	-0.028605590157334562	0.010110355716999612	0.017268489671460177	-0.001300654232420229	0.0026828214436655676	-0.0016971584408169687	-0.0018632556120545644	-0.0029188955185774365	-0.07716873044184284	-0.035810391520231424	-0.015498699877609452	-0.005280509688109749	0.004656316989462196	-0.010617421540822007	-0.01820368980643629	-0.0019731352867283026	-0.010880059673015866	0.015691814760255003	0.008258254007215263	-0.005667972723705999	-0.002791492495552452	-0.0027329594563396367	0.002069884487344219	-0.0017378149769236
16_DUSP6_11.5_MUT_LHL	MUT	0.08094047391997114	-0.0071714934186390585	-0.006019308392978003	-0.011621119639067576	0.0013992682122999926	-0.016660681391936424	-0.0019762526513863463	-0.004193743617473527	-0.0057893260431075835	-0.007355192886888956	0.0020174711716243313	-0.0023383791875078207	0.00907797848964131	-0.006553244228855009	-0.0015273595822400282	-0.010624000940525046	0.04841032586850998	0.0025150744227116287	-0.02770711680357808	-0.01202500141605862	0.006988898591566938	-0.00960193069970551	0.015400290166846634	-0.0052290637166177685	-0.002732975236782777	-0.024456107438258434	0.0024183924000341557	-0.006093511129252699	0.01061099717512792	-0.013567671685634533	0.0028345894364774364	-0.013982734246305875
17_DUSP6_11.5_MUT_RHL	MUT	-0.09930025756790098	0.013135714762039705	-0.07956427714343456	0.015321276414217341	0.017681062582144646	1.2029911026551626E-4	-0.013514544662802769	-0.020023648960686806	0.02206111445758011	-0.013406225239470078	-0.003675696601672332	0.011837042413687708	-0.00217496788768478	-0.002153975512035931	-0.0022003389367627976	0.007028814227495919	-0.04490355160489963	0.01017268579577509	-0.04480619450254538	0.014913293076231572	-0.025333858470954256	-9.963150845439248E-4	-0.016935744647834462	-0.010400795965079026	0.012839672119291958	-0.012656130640613909	-0.004675896322420766	0.008497752135904011	-0.002996019893389354	-0.0013525630420695768	-0.0022636646848739604	-0.0010230762612373201
17_DUSP6_11.5_MUT_LHL	MUT	-0.0495633964026889	-0.03265217258354057	0.020867420849117455	-0.06610325398828647	-0.06109620907461405	0.0378422678454126	0.018476734354560178	0.021362578823926493	-0.0033540105288699567	-0.0013606955929993986	-0.002570200144177126	0.0029874868664885104	-0.004458300306723264	-0.00495288486015065	0.0011252611875893768	-5.43210423311206E-4	-0.031336911836026236	-0.034529069816846295	-0.03607304460775146	-0.04074538919494242	-0.03602306634879833	0.01764049898430995	0.0020590797266602685	0.010950483305773194	-0.006727353588831017	0.00744039584694947	0.0037662551911300723	0.005264830496761963	-0.002626465102172466	-0.0018491080727965027	-0.0054880990464066404	-0.0014212248828988751
