# Supplementary material for: Quantification of gene expression patterns to reveal the origins of abnormal morphogenesis
Source: eLife. 2018 Sep 20;7:e36405. doi: 10.7554/eLife.36405 (PMC6199133; doi:10.7554/eLife.36405)
Supplement: Figure 6—figure supplement 2—source data 1. — This zip archive contains the PLS scores resulting from each of the analyses displayed in Figure 6—figure supplement 2. [file elife-36405-fig6-figsupp2-data1.zip › Figure 6 supplement 2-Source data 1/Hindlimb LATE - PLS scores.txt]

Id	genotype	Block1PLS1	Block1PLS2	Block1PLS3	Block1PLS4	Block1PLS5	Block1PLS6	Block1PLS7	Block1PLS8	Block1PLS9	Block2PLS1	Block2PLS2	Block2PLS3	Block2PLS4	Block2PLS5	Block2PLS6	Block2PLS7	Block2PLS8	Block2PLS9
12_DUSP6_11.5_WT_LHL	WT	0.06068943869157026	-0.0029303786004989613	0.01904428217781386	-0.0032812196407903923	-0.029185648570613024	0.006663578948276641	-0.005764035578629751	0.01755193026060134	0.0023293609935962083	0.04748256839258702	-0.0028128695613319726	0.020817367904250077	0.0016787662754294418	-0.027101803825392692	0.006480465547658821	-0.005305746057871005	0.008952845221362084	0.005184500559763036
12_DUSP6_11.5_WT_RHL	WT	0.033590094399527246	-0.012227726686919158	-0.015620093320684094	-0.010061268290906974	-0.008796339127311465	-0.020860623549084748	0.01880358700596122	-0.013436960752358893	-7.274954440395639E-4	0.04354943238202791	-0.012144590619430509	-0.029301737183413935	-0.011634411338904783	-0.012406665455013597	-0.006164836244263661	0.023482166055475217	-0.014630806250303552	0.0031058085223933957
13_DUSP6_11.5_WT_LHL	WT	0.02497620733299744	0.03988366053605267	-0.01596168955606766	-0.029533387921779647	0.012418459231347009	0.01717260434672229	-0.006048095399504941	0.0057594638825212005	-0.010070086496765548	0.009255438417594764	0.046219516776209266	-0.011817505017416545	-0.02198997050195732	0.013331353273943925	0.00425029088151064	0.0018405318040354657	0.005942506610868731	-0.012229585768245683
13_DUSP6_11.5_WT_RHL	WT	0.012570614616691057	-0.018590479015712206	-0.018586226579335674	0.017182719502868576	0.0123908165315109	0.001829514609690309	-0.006118089452980263	0.005833244921216357	-0.001086737615728687	0.08091003867122143	-0.04843270711920094	-0.023475196820430897	0.024332702697495295	0.05116544589166774	-0.014345920751032222	-0.018965581108364757	0.011705336969170158	0.00591288587579082
18_DUSP6_11.5_MUT_LHL	MUT	-0.04330726468991272	0.009188819836131373	-0.012117450238195866	0.014296093835111757	0.0028227028997937953	0.005995212293478108	0.01386625509565131	0.01242761458927653	0.013712454718068022	-0.03777271243915101	0.034148905038526536	-0.013178865963564462	0.010965008950926646	-0.00311166857586203	0.006467208168789024	0.020741182976077997	0.008607199490914673	0.018787857213838056
18_DUSP6_11.5_MUT_RHL	MUT	-0.0230645869591199	-0.0294128061280367	0.014148448523581325	0.014613822577487511	0.00357213049861617	0.009778400397952951	0.018211356786005897	0.006658535396301004	-0.014945348861166807	-0.04473078966584828	-0.01984262880933876	0.01574378106008955	0.008982394734611135	-0.012656669550274783	0.021012334356176384	0.013918659789333657	-0.003603527862649712	-0.02201309889252984
19_DUSP6_11.5_MUT_LHL	MUT	-8.213276361826391E-4	0.0045435973109455175	0.04715240763936722	-0.008309905119039783	0.017717705539045874	-0.010405465259462399	0.006506042535902699	-0.011467981495393659	0.005592574426020013	0.015993680665210633	-7.938999223274044E-5	0.044275904623207935	-0.009027650258216368	0.03005331309843811	-0.011963240186318337	-7.219398244847927E-4	-4.935344920989147E-4	0.00914268578130569
19_DUSP6_11.5_MUT_RHL	MUT	0.0015592331952481778	0.03268422101652525	4.904715465772251E-4	0.033005212987530216	-0.0042031731849977326	-0.009685771992284233	-0.013678943807453955	-0.01796493449272901	-0.0023429247543867732	-0.02021274554778209	0.04261202489290022	0.0027092106573856564	0.029753696922940463	-0.015972789526467645	-0.010192671562728961	-0.009017081846035977	-0.007426440011376408	-0.009632485475507678
20_DUSP6_11.5_MUT_RHL	MUT	-0.022061041757333876	-0.004656668482212392	-0.009644682203190699	-0.010795236228353542	0.0014318004989800077	0.018365881577151872	-0.018162480391394085	-0.011796450070386096	0.007317027178415326	-0.023148575583890673	-0.03456216138801955	-0.005398054910973414	-0.013525307306438113	-0.014498508801916858	0.0387585187495379	-0.008508049689941304	-0.020216730040748025	0.00985300904737618
21_DUSP6_11.5_MUT_RHL	MUT	-0.04413136719348507	-0.018482239786275438	-0.008905467989865632	-0.01711683170212777	-0.008168454316371473	-0.018853331372440784	-0.0076155967935582205	0.006435537760951171	2.21175855987749E-4	-0.07132633529196984	-0.005106099218081599	-3.7490434913387086E-4	-0.019535230175886462	-0.008802006529122108	-0.034302148959329565	-0.017464142098224465	0.011163150364860916	-0.008111576864183907
