# Supplementary material for: Quantification of gene expression patterns to reveal the origins of abnormal morphogenesis
Source: eLife. 2018 Sep 20;7:e36405. doi: 10.7554/eLife.36405 (PMC6199133; doi:10.7554/eLife.36405)
Supplement: Figure 6—figure supplement 2—source data 1. — This zip archive contains the PLS scores resulting from each of the analyses displayed in Figure 6—figure supplement 2. [file elife-36405-fig6-figsupp2-data1.zip › Figure 6 supplement 2-Source data 1/Hindlimb MID - PLS scores.txt]

Id	genotype	Block1PLS1	Block1PLS2	Block1PLS3	Block1PLS4	Block1PLS5	Block2PLS1	Block2PLS2	Block2PLS3	Block2PLS4	Block2PLS5
5_DUSP6_10.5_WT_LHL	WT	-0.028670938127501547	-0.007890187514712828	-0.020187449265720376	0.018151336411676697	-0.025520354960534137	-0.06583946580021807	-0.0065051025621501455	-0.023298943826426204	0.01876670983508265	-0.0152999023518659
6_DUSP6_10.5_WT_LHL	WT	-0.03333542506335269	0.0022565208686159506	0.02759792920523612	-0.009746118951903473	-0.00993117254550523	-0.045638426590623685	-0.01619613090361445	0.048403121165395406	-0.013368349111691609	-0.01399736337880191
7_DUSP6_10.5_WT_LHL	WT	-0.035720047668812156	-0.025705473461482577	0.008580486494850399	0.018218592248386314	0.030203655401555108	-0.042130885720681	-0.029080987323551178	0.0011194500063720519	0.012450561151109464	0.017237975629263075
20_DUSP6_10.5_MUT_LHL	MUT	0.05264809340407533	-0.029804503002938	-0.02212304588290024	-0.03188410795526029	-0.003122205280688559	0.04139697403679264	-0.021256667794764022	-0.017264572332582794	-0.023910794771439123	0.0028217555445913083
20_DUSP6_10.5_MUT_RHL	MUT	0.09564397470511139	0.012963504583045014	0.007180523521481947	0.01474290404680938	-0.0015380410201389376	0.16106195925817365	0.02084128003217077	0.009858783867864809	0.01438027392523328	1.9843190816376055E-4
21_DUSP6_10.5_MUT_LHL	MUT	-0.050565657249520335	0.0481801385274724	-0.0010484440729478595	-0.009482605799708596	0.009908118405311705	-0.048850155183443475	0.052197608551909074	-0.018817838880623276	-0.008318401028294672	0.009039102648649641
